# Supplementary material for: Genome analysis of the foxtail millet pathogen Sclerospora graminicola reveals the complex effector repertoire of graminicolous downy mildews
Source: BMC Genomics. 2017 Nov 22;18:897. doi: 10.1186/s12864-017-4296-z (PMC5700566; doi:10.1186/s12864-017-4296-z)
Supplement: Supplementary file 1 — BLASTn results of the assembled scaffolds against the nt NCBI database. (XLSX 54 kb) [file 12864_2017_4296_MOESM1_ESM.xlsx]

## Sheet: Sheet1
Table S1. BLASTn results of the assembled scaffolds against the nt NCBI database
length	scaffold_id	blast_hit_id	organisms	identity	hit_length	e-value	bitscore
12687	scaffold8_cov545	gi|2440150	Phytophthora megasperma	93.9	3730	0	5616
		emb|X75631.1
11732	scaffold224_cov410	gi|188037984	Phytophthora ramorum	93.5	4406	0	6477
		gb|EU427470.1
2789	scaffold227_cov485	gi|110294165	Phytophthora ramorum	77.3	642	9.43e-99	375
		gb|DQ645744.1
811	scaffold176_cov499	gi|328798899	Albugo laibachii	97.3	73	3.77e-23	124
		emb|FR833474.1
553	scaffold214_cov410	gi|328798894	Albugo laibachii	100	73	1.74e-26	135
		emb|FR833469.1
500	scaffold407_cov2549	gi|188030713	Hyaloperonospora parasitica	79.5	146	2.96e-14	95.3
		emb|CU694962.5
>500	8 scaffolds	no hits found	-	-	-	-	-
493	scaffold93_cov312	gi|28950191	Neurospora crassa	88.3	77	1.06e-13	93.5
		emb|BX294027.1
434	scaffold104_cov553	gi|695385999	Phytophthora sojae	90.8	65	2.3e-10	82.4
		XM_009520140.1
345	scaffold126_cov553	gi|189065823	Hyaloperonospora parasitica	73.5	264	3.82e-13	91.6
		emb|CU694308.10
324	scaffold359_cov374	gi|74315442	Plasmopara praetermissa	85.7	112	8.16e-20	113
		gb|DQ131923.1
300	scaffold51_cov285	gi|328798134	Albugo laibachii	98.3	60	1.37e-17	106
		emb|FR833041.1
>200	78 scaffolds	no hits found	-	-	-	-	-
