# Supplementary material for: Genome analysis of the foxtail millet pathogen Sclerospora graminicola reveals the complex effector repertoire of graminicolous downy mildews
Source: BMC Genomics. 2017 Nov 22;18:897. doi: 10.1186/s12864-017-4296-z (PMC5700566; doi:10.1186/s12864-017-4296-z)
Supplement: Supplementary file 2 — Putative transposable elements in the Sclerospora graminicola genome sequence. (XLSX 51 kb) [file 12864_2017_4296_MOESM2_ESM.xlsx]

## Sheet: Sheet1
Table S2. Putative transposable elements in the Sclerospora graminicola genome sequence
	Number of elements	Length occupied (bp)	% of sequence
Total interspersed repeats		186433137	0.7348
SINEs	1212	180510	0.0007
LINEs	20113	20242691	0.0798
LTR elements	117210	104258913	0.4109
DNA elements	23567	10380069	0.0409
Unclassified	169492	51370954	0.2025
Small RNA	215	37283	0.0001
Simple repeats	4701	212901	0.0008
Low complexity	650	33571	0.0001
non-repetitive		66999849	0.2651
