# Supplementary material for: Genome analysis of the foxtail millet pathogen Sclerospora graminicola reveals the complex effector repertoire of graminicolous downy mildews
Source: BMC Genomics. 2017 Nov 22;18:897. doi: 10.1186/s12864-017-4296-z (PMC5700566; doi:10.1186/s12864-017-4296-z)
Supplement: Supplementary file 3 — Number of ortholog groups within the oomycete genomes. (XLSX 46 kb) [file 12864_2017_4296_MOESM3_ESM.xlsx]

## Sheet: Sheet1
Supplementary table 3. Number of ortholog groups within the oomycete genomes.
number of groups			Sg	Plh	Hpa	Phi	Phs
3548	2725		+	+	+	+	+
	249		+	+	+	-	+
	446		+	+	+	+	-
	128		+	+	+	-	-
2055			-	-	-	+	+
828			-	+	+	+	+
384			+	-	+	+	+
1034			+	+	-	+	+
308			-	-	+	+	+
751			-	+	-	+	+
113			-	+	+	-	+
202			-	+	+	+	-
253			-	-	+	-	+
277			-	-	+	+	-
343			-	+	-	-	+
475			-	+	-	+	-
158			-	+	+	-	-
400			+	-	-	+	+
62			+	-	+	-	+
126			+	-	+	+	-
330			+	-	-	-	+
349			+	-	-	+	-
194			+	-	+	-	-
197			+	+	-	-	+
319			+	+	-	+	-
240			+	+	-	-	-
total		12946
“+” and “-” indicate the presence and absence of orthologs in each species, respectively.
