# Supplementary material for: Genome analysis of the foxtail millet pathogen Sclerospora graminicola reveals the complex effector repertoire of graminicolous downy mildews
Source: BMC Genomics. 2017 Nov 22;18:897. doi: 10.1186/s12864-017-4296-z (PMC5700566; doi:10.1186/s12864-017-4296-z)
Supplement: Supplementary file 4 — Gene IDs for nitrogen and sulfur assimilation enzymes in Sclerospora graminicola and related oomycetes. (XLSX 52 kb) [file 12864_2017_4296_MOESM4_ESM.xlsx]

## Sheet: Sheet1
Table S4. Gene IDs for nitrogen and sulfur assimilation enzymes in Sclerospora graminicola and related oomycetes
	Sg	Plh	Hpa	Phi	Phs
Nitrate reductase	none	none	none	PITG_13012	Ps140563
Nitrite reductase	none	none	none	PITG_13013	Ps140562
Nitrate transporter	none	none	none	PITG_13011	Ps140564
Glutamine synthetase	none	none	Ha802420	PITG_14180	none
				PITG_14179
Glutamate synthase	SG04568	Phal12782	Ha805196	PITG_07380	Ps135530
(NADH)
Glutamate synthase	SG13000	Phal04802	Ha812981	PITG_12037	Ps130831
(Ferridoxin)				PITG_16280
Glutamate	SG10041	Phal12692	Ha805610;	PITG_07671	Ps108919
dehydrogenase			Ha806617
ATP sulfurylase	SG03519	Phal00799	Ha813786	PITG_04010	Ps112102
Adenylsulfate kinase
Pyrophosphatase
Phosphoadenosine	SG15269	Phal12096	Ha809449	PITG_04601	Ps156997
phosphosulfate
reductase
Sulfite reductase	SG01125	none	none	PITG_19263	Ps139493
				PITG_18187	Ps139488
Cysteine synthetase	none	none	Ha814750	PITG_12727	Ps109172
				PITG_12725	Ps109175
