# Supplementary material for: Genome analysis of the foxtail millet pathogen Sclerospora graminicola reveals the complex effector repertoire of graminicolous downy mildews
Source: BMC Genomics. 2017 Nov 22;18:897. doi: 10.1186/s12864-017-4296-z (PMC5700566; doi:10.1186/s12864-017-4296-z)
Supplement: Supplementary file 5 — Enrichment analysis of InterProScan domains between Sclerospora graminicola and related oomycetes. (XLSX 41 kb) [file 12864_2017_4296_MOESM5_ESM.xlsx]

## Sheet: increased in Sg
overrepresented in Sg genome (total proteins)
	description	protein domain predicted by InterProScan containing protein number					p-value vs Sg				GO
		SG	Plh	Hpa	Pi	Ps	Plh	Hpa	Pi	Ps
	Jacalin-like lectin domain	66	20	10	22	22	3.61575e-06	1.1135e-09	5.1224e-07	1.34891e-07
1,3-beta-D-glucan synthase	Glycosyl transferase, family 48	35	7	7	7	8	3.37526e-05	7.79491e-05	3.65074e-06	4.31824e-06	1,3-beta-D-glucan synthase complex|1,3-beta-D-glucan synthase activity|(1->3)-beta-D-glucan biosynthetic process|membrane
	Endonuclease/exonuclease/phosphatase	133	38	31	36	43	4.71424e-12	3.84728e-13	8.40523e-16	1.20126e-14
mRNA surveillance protein pelota	eRF1 domain 1/Pelota-like	33	2	3	2	2	6.52129e-08	1.79399e-06	9.68542e-09	2.64722e-09
	eRF1 domain 2	17	2	3	2	2	0.000848319	0.00580608	0.000289876	0.000241884
	Trafficking protein particle complex subunit 2	15	2	4	2	1	0.00263636	0.0364053	0.000992249	0.000143742	intracellular|ER to Golgi vesicle-mediated transport
	PTHB1, C-terminal domain	12	1	0	1	1	0.00370902	0.000690762	0.00138784	0.00109614
	Rapamycin-insensitive companion of mTOR, N-terminal domain	14	1	1	1	1	0.00109462	0.00146296	0.000372093	0.000283603
	Homeodomain-like	162	94	89	142	221	0.000261735	0.000724438	0.0947837	0.0718072	DNA binding
transposase	Harbinger transposase-derived nuclease domain	28	0	1	30	38	1.20518e-08	5.21556e-07	1	0.537502
	Domain of unknown function DUF659	14	2	1	8	19	0.00461248	0.00146296	0.200474	0.727749
overrepresented in Sg genome (putative secreted proteins)
	description	protein domain predicted by InterProScan containing protein number					p-value vs Sg				GO
		SG	Plh	Hpa	Pi	Ps	Plh	Hpa	Pi	Ps
	Jacalin-like lectin domain	45	10	4	5	10	0.000430378	1.88919e-06	6.43416e-12	1.0234e-09
underrepresented in Sg genome (total proteins)
	description	protein domain predicted by InterProScan containing protein number					p-value vs Sg				GO
		SG	Plh	Hpa	Pi	Ps	Plh	Hpa	Pi	Ps
ABC transporter	ABC-2 type transporter	13	19	22	89	100	0.218469	0.0607728	2.74482e-14	9.62134e-16	membrane
	ABC transporter-like	46	48	49	148	175	0.605622	0.303472	1.62993e-12	9.34124e-16	ATP binding|ATPase activity
	CDR ABC transporter	3	5	9	24	25	0.492995	0.07785	5.88245e-05	7.5751e-05	ATP binding|transport|integral component of membrane|ATPase activity, coupled to transmembrane movement of substances
	ABC transporter, conserved site	34	37	31	76	84	0.552563	0.80464	0.00024788	8.83735e-05	ATP binding|ATPase activity
	ABC transporter type 1, transmembrane domain	19	15	15	49	50	0.732372	0.864693	0.000622465	0.00150368	ATP binding|transport|integral component of membrane|ATPase activity, coupled to transmembrane movement of substances|transmembrane transport
amino acid transporter	Amino acid transporter, transmembrane domain	18	25	24	59	62	0.221824	0.165075	9.50575e-06	8.52374e-06
sugar transporter	SWEET sugar transporter	8	10	7	32	48	0.638907	1	0.000353663	3.1439e-07	integral component of membrane
	Sugar/inositol transporter	12	13	9	37	46	0.695155	0.829344	0.00082868	5.39564e-05	membrane|substrate-specific transmembrane transporter activity|transmembrane transport
	Sugar transporter, conserved site	18	16	16	43	51	1	1	0.0030256	0.000613437	transporter activity|integral component of membrane|transmembrane transport
	Major facilitator, sugar transporter-like	31	24	22	58	66	0.589576	0.581779	0.010614	0.00307199	integral component of membrane|transmembrane transporter activity|transmembrane transport
aquaporin	Aquaporin-like	4	6	4	21	33	0.535579	1	0.00102563	3.73852e-06
ion transporter	Potassium channel, voltage-dependent, beta subunit, KCNAB-related	0	2	1	10	12	0.230708	0.46112	0.00203233	0.000616993
	Ion transport domain	27	24	3	50	57	1	2.999e-05	0.0219147	0.00823656	ion channel activity|ion transport|membrane|transmembrane transport
	Polycystin cation channel, PKD1/PKD2	2	4	3	10	17	0.436513	0.667236	0.0395881	0.00183074
	Zinc/iron permease	6	9	10	20	22	0.441468	0.215863	0.0101612	0.0073328	membrane|metal ion transport|metal ion transmembrane transporter activity|transmembrane transport
	Major intrinsic protein	4	5	4	21	33	0.745771	1	0.00102563	3.73852e-06	transporter activity|transport|membrane
	Major facilitator superfamily	19	27	28	50	50	0.183408	0.0781716	0.000624545	0.00150368	integral component of membrane|transmembrane transport
	Major facilitator superfamily domain	100	87	88	200	228	0.713848	0.883405	1.08259e-07	1.43984e-09
	Folate-biopterin transporter	22	18	16	42	61	0.753066	0.745198	0.0244556	0.000160747	transport|integral component of membrane
	Multi antimicrobial extrusion protein	6	7	5	17	19	0.784258	1	0.0365308	0.0262519	drug transmembrane transport|drug transmembrane transporter activity|antiporter activity|membrane|transmembrane transport
cell wall degradation	Glycoside hydrolase, family 28	0	3	3	24	25	0.110809	0.0980376	1.49645e-07	1.40666e-07	polygalacturonase activity|carbohydrate metabolic process
	Pectate lyase, catalytic	4	4	8	36	24	1	0.245801	2.7364e-07	0.000438993	extracellular region|pectate lyase activity
	Pectin lyase fold	11	13	21	94	97	0.683672	0.0324531	1.069e-16	3.12915e-16
	Pectin lyase fold/virulence factor	11	12	21	93	95	0.83525	0.0324531	1.88611e-16	9.52151e-16
	Glycoside hydrolase superfamily	68	66	49	134	170	0.795411	0.403214	2.0868e-05	9.87388e-09
	Glycoside hydrolase, catalytic domain	64	54	39	106	131	0.645277	0.11276	0.00546673	7.08469e-05	carbohydrate metabolic process
	Pectinesterase, catalytic	2	5	4	11	19	0.271984	0.424131	0.0232147	0.000584029	cell wall|pectinesterase activity|cell wall modification
	Pectinesterase, active site	2	2	4	10	17	1	0.424131	0.0395881	0.00183074
	Glycoside hydrolase, family 1, active site	1	2	1	16	17	0.610837	1	0.000300999	0.000216769	hydrolase activity, hydrolyzing O-glycosyl compounds|carbohydrate metabolic process
	Glycoside hydrolase, family 1	3	3	2	21	20	1	1	0.000316391	0.00115975	hydrolase activity, hydrolyzing O-glycosyl compounds|carbohydrate metabolic process
	Glycoside hydrolase, family 3, N-terminal	10	6	6	23	29	0.460037	0.618493	0.037761	0.00941497	hydrolase activity, hydrolyzing O-glycosyl compounds|carbohydrate metabolic process
protease inhibitor	Kazal domain	8	16	5	34	22	0.100089	0.782261	0.000137391	0.02825	protein binding
elicitin	Elicitin	17	16	16	44	56	1	0.861917	0.00123275	4.84547e-05	extracellular region|defense response|pathogenesis
CBEL	Apple domain	1	3	2	18	22	0.356495	0.598269	8.57897e-05	1.96416e-05	protein binding|extracellular region|proteolysis
	PAN/Apple domain	3	5	2	21	25	0.492995	1	0.000316391	7.5751e-05
	Cellulose-binding domain, fungal	0	3	0	9	18	0.110809	1	0.00403286	1.2512e-05	hydrolase activity, hydrolyzing O-glycosyl compounds|extracellular region|carbohydrate metabolic process|cellulose binding
	Ankyrin repeat-containing domain	132	125	86	238	352	0.851106	0.0482367	7.76381e-07	7.19976e-19
	Ankyrin repeat	67	108	44	121	146	0.000337184	0.182408	0.000421834	4.86417e-06	protein binding
	Concanavalin A-like lectin/glucanase domain	52	46	34	110	104	0.840302	0.23475	2.62314e-05	0.000693649
	Parallel beta-helix repeat-2	0	0	0	10	7	1	1	0.00203233	0.0169072
	Polyketide synthase, enoylreductase domain	7	6	4	43	36	1	0.562237	5.00889e-07	4.14122e-05	oxidoreductase activity
	RmlC-like jelly roll fold	56	43	26	89	98	0.366743	0.0103342	0.0194922	0.0094666
	Alcohol dehydrogenase, N-terminal	9	8	6	46	39	1	0.797097	9.83342e-07	6.53326e-05	protein binding
	Alcohol dehydrogenase, zinc-type, conserved site	3	3	1	23	13	1	0.629498	0.000103464	0.0251994	zinc ion binding|oxidoreductase activity|protein binding
	Alcohol dehydrogenase, C-terminal	9	9	5	42	31	1	0.593856	7.23821e-06	0.00220275	protein binding
	GroES-like	13	13	9	57	49	0.847347	0.674015	2.44037e-07	3.20658e-05
	Serine/threonine-protein kinase, active site	171	192	149	288	304	0.0645228	0.910271	1.18273e-06	1.71294e-06	protein kinase activity|protein phosphorylation
	Protein kinase domain	235	274	184	344	325	0.00943869	0.374773	0.000132322	0.0189389	protein kinase activity|ATP binding|protein phosphorylation
	Serine-threonine/tyrosine-protein kinase catalytic domain	55	48	41	100	129	0.843536	0.539251	0.00122211	3.57591e-06	protein kinase activity|protein phosphorylation
	Serine/threonine/dual specificity protein kinase, catalytic domain	197	223	170	321	337	0.0389054	0.958012	1.59843e-06	3.39379e-06	protein kinase activity|ATP binding|protein phosphorylation
	Alpha/Beta hydrolase fold	139	125	128	217	279	0.852897	0.579093	0.000346183	1.58358e-08
	Alpha/beta hydrolase fold-1	16	15	21	37	43	1	0.247785	0.00855068	0.00244423
	Alkaline phosphatase-like, alpha/beta/alpha	8	14	14	31	32	0.199429	0.133062	0.000562676	0.000668832	catalytic activity|metabolic process
	Alkaline-phosphatase-like, core domain	8	13	14	31	33	0.274689	0.133062	0.000562676	0.000425708	catalytic activity|metabolic process
	Sulfatase	4	6	8	22	25	0.535579	0.245801	0.000609382	0.000261649	metabolic process|sulfuric ester hydrolase activity
	Beta-glucan synthesis-associated, SKN1	11	7	9	36	30	0.486731	1	0.000623654	0.0115496
	Phospholipase D/Transphosphatidylase	5	7	6	20	18	0.569168	0.764093	0.00447865	0.0198371	catalytic activity
	Phospholipase D-like domain	7	7	9	22	27	1	0.459497	0.00893997	0.00181639
	Acyltransferase 3	0	6	3	9	13	0.0122748	0.0980376	0.00403286	0.000320671	transferase activity, transferring acyl groups other than amino-acyl groups
	Acyl transferase/acyl hydrolase/lysophospholipase	4	6	6	16	16	0.535579	0.528687	0.0125512	0.0226309	metabolic process
	Zinc finger, RING/FYVE/PHD-type	302	297	276	394	409	0.457588	0.424037	0.00728301	0.0185621
	Alpha carbonic anhydrase	2	5	5	13	14	0.271984	0.260021	0.00776073	0.00530286
	Alpha-mannosyltransferase	20	20	15	43	43	0.874683	0.737229	0.00794283	0.0163535	protein glycosylation|transferase activity, transferring glycosyl groups
	Glucose/ribitol dehydrogenase	27	30	22	49	59	0.509392	0.887061	0.0284706	0.00464416
	Short-chain dehydrogenase/reductase SDR	29	34	27	55	67	0.378048	0.789335	0.0116339	0.000991184	metabolic process|oxidoreductase activity
	Berberine/berberine-like	0	1	3	7	7	0.480329	0.0980376	0.01592	0.0169072	oxidoreductase activity|flavin adenine dinucleotide binding|protein binding
	FAD linked oxidase, N-terminal	3	5	7	13	16	0.492995	0.203175	0.0221706	0.00941331	oxidoreductase activity|flavin adenine dinucleotide binding|protein binding
	Glutathione S-transferase, N-terminal	11	9	12	26	36	0.826459	0.676694	0.0310158	0.0011428	protein binding
	FAD-binding, type 2	4	6	8	14	18	0.535579	0.245801	0.0322071	0.00881253	catalytic activity|oxidoreductase activity, acting on CH-OH group of donors|flavin adenine dinucleotide binding|protein binding
	FAD/NAD(P)-binding domain	47	38	38	74	79	0.587388	0.828143	0.0360349	0.0319495	oxidoreductase activity|protein binding
	NADP-dependent oxidoreductase domain	2	4	2	24	31	0.436513	1	1.27347e-05	4.94719e-07
	DNA helicase Pif1-like	3	0	0	15	23	0.251138	0.254511	0.00800115	0.000228053	telomere maintenance |DNA helicase activity|DNA repair
	SET domain	19	18	22	40	51	1	0.350433	0.0130388	0.00105994	protein binding
	Integrase-like, catalytic domain	2	2	0	21	39	1	0.503007	7.64517e-05	4.15964e-09	DNA binding|DNA recombination|DNA integration
	Helitron helicase-like domain	0	0	0	13	15	1	1	0.000261361	8.71592e-05
	Riboflavin synthase-like beta-barrel	10	17	16	28	31	0.12769	0.120266	0.00847379	0.00432687	oxidoreductase activity|protein binding
	Harbinger transposase-derived protein	0	0	3	11	6	1	0.0980376	0.00102501	0.0330772	hydrolase activity, acting on ester bonds
	EF-hand domain	101	139	48	191	174	0.00226058	0.000684449	1.6817e-06	0.000819055	calcium ion binding
	EF-Hand 1, calcium-binding site	59	87	33	138	119	0.00598222	0.0588431	1.35819e-07	0.00021349
	Cyclic nucleotide-binding domain	29	37	12	59	70	0.217745	0.0402938	0.00376585	0.000390092
	Cyclic nucleotide-binding-like	41	37	14	74	89	1	0.00256461	0.00652475	0.000406452
	AMP-binding enzyme C-terminal domain	3	5	5	18	14	0.492995	0.483548	0.00163442	0.0155942
	AMP-binding, conserved site	7	8	10	24	22	0.798048	0.336071	0.00375369	0.0150691
	Cyclic nucleotide-binding, conserved site	11	15	3	29	38	0.334649	0.10439	0.0104206	0.000505516
	START-like domain	74	61	63	116	129	0.546047	1	0.00871589	0.00298682
	GAF domain	10	15	12	27	25	0.238171	0.522463	0.012485	0.0405269	protein binding
	NAD(P)-binding domain	141	132	115	263	249	0.951515	0.706261	4.01863e-08	2.14192e-05
	AAA+ ATPase domain	104	122	109	207	229	0.0821798	0.147538	9.36626e-08	7.31117e-09
underrepresented in Sg genome (putative secreted proteins)
	description	protein domain predicted by InterProScan containing protein number					p-value vs Sg				GO
		SG	Plh	Hpa	Pi	Ps	Plh	Hpa	Pi	Ps
cell wall degradation	Glycoside hydrolase, family 28	0	3	1	13	21	0.0667986	0.38446	0.000922942	1.55738e-05	polygalacturonase activity|carbohydrate metabolic process
	Pectate lyase, catalytic	3	3	5	15	14	0.691841	0.273164	0.0290671	0.0490481	extracellular region|pectate lyase activity
	Pectin lyase fold	7	11	11	47	69	0.0919834	0.0538381	1.25688e-06	3.48826e-10
	Pectin lyase fold/virulence factor	7	10	11	46	69	0.141068	0.0538381	2.04465e-06	3.48826e-10
CBEL	Apple domain	0	3	2	14	16	0.0667986	0.14769	0.000482427	0.000188881	protein binding|extracellular region|proteolysis
	PAN/Apple domain	2	4	2	16	18	0.231005	0.641139	0.00682371	0.00276
	Berberine/berberine-like	0	1	2	6	7	0.406037	0.14769	0.0384862	0.0463162	oxidoreductase activity|flavin adenine dinucleotide binding|protein binding
	FAD linked oxidase, N-terminal	0	1	2	6	11	0.406037	0.14769	0.0384862	0.00365832	oxidoreductase activity|flavin adenine dinucleotide binding|protein binding
	FAD-binding, type 2	0	1	2	6	12	0.406037	0.14769	0.0384862	0.00198452	catalytic activity|oxidoreductase activity, acting on CH-OH group of donors|flavin adenine dinucleotide binding|protein binding
