# Supplementary material for: Genome analysis of the foxtail millet pathogen Sclerospora graminicola reveals the complex effector repertoire of graminicolous downy mildews
Source: BMC Genomics. 2017 Nov 22;18:897. doi: 10.1186/s12864-017-4296-z (PMC5700566; doi:10.1186/s12864-017-4296-z)
Supplement: Supplementary file 6 — TPM values of DEGs encoding putative secreted proteins and cluster numbers from clustering analyses. (XLSX 68 kb) [file 12864_2017_4296_MOESM6_ESM.xlsx]

## Sheet: Sheet5
Table S5. TPM values of DEGs encoding putative secreted proteins and cluster numbers from clustering analyses. TPM-Eqclidian, logFC-Cosine, and MBCluster indicate clustering methods, ward's methods using squared euclidean distance, the method using cosine distance, and the model-based clustering method, respectively.
DEGs	SPO_TPM	L16H_TPM	L1D_TPM	L2D_TPM	L3D_TPM	cluster numbers classified by three clustering methods
						TPM-Euclidean	logFC-Cosine	MBCluster
SG04656	4895.78	2.62165	0	98.4381	113.68	1	1	1
SG10737	2639.72	4.35273	0	9.94294	40.2796	1	1	1
SG14551	1665.64	10.1593	1.21529	26.9616	48.677	1	1	1
SG16413	12256.1	5.051	0.60422	69.7051	164.937	1	1	1
SG12308	189.361	0	0	9.46893	14.3794	1	1	1
SG16172	6941.21	4.71876	5.26787	51.3723	152.667	1	1	1
SG04829	4823.69	2.23032	0	35.6864	82.8728	1	1	1
SG09954	1627.31	0	0	18.6574	44.6114	1	1	1
SG18666	174.746	0	0.916744	2.19024	4.29517	1	1	1
SG18812	316.7	0	0	12.0826	15.9218	1	1	1
SG08782	358.667	1.38351	1.6556	15.2939	16.8266	1	1	1
SG01408	2469.69	0	0	51.904	246.441	1	1	1
SG03464	744.584	0	0	25.9046	27.8651	1	1	1
SG04755	131.955	0	7.73949	8.45277	16.6659	1	1	1
SG07206	11911.4	5.18267	0	90.532	175.242	1	1	1
SG15572	27101.4	8.20068	2.61465	249.006	399.869	1	1	1
SG05817	50.4116	0	0	14.0055	34.5116	1	1	5
SG17852	205.494	0	1.66713	38.3135	64.8436	1	1	5
SG01093	3407.2	0	38.9367	816.336	1931.44	1	1	5
SG08661	37.9633	0	1.04604	0	6.13896	1	2	1
SG03667	54.5394	0	0	0	0.818225	1	2	1
SG07314	19.0003	0	0	0	0	1	2	1
SG15460	20.1315	0	0	0	0	1	2	1
SG18409	31.7456	0	0	0	3.45596	1	2	1
SG12318	2460.98	41.9183	40.1211	57.0097	93.0764	1	2	1
SG02993	123.797	0	3.60225	0	4.95327	1	2	1
SG11711	50.4254	11.8597	4.5381	0	5.13081	1	2	5
SG17338	0	0	0	346.21	432.306	2	3	4
SG10869	0.274313	0	0	60.4959	133.48	2	3	4
SG16805	0.313751	0	5.9827	48.4229	141.972	2	3	4
SG17115	0.537743	0	0	200.824	482.348	2	3	4
SG18999	1.27276	113.394	41.6204	185.98	349.387	2	4	4
SG16379	5.38105	59.8952	398.941	744.872	855.825	2	4	4
SG10532	2.91817	312.682	331.492	852.995	1091.18	2	4	4
SG11059	0.586526	46.1468	40.2137	130.26	138.117	2	4	4
SG08950	0	35.2821	31.7696	98.9507	63.1283	2	4	4
SG05435	0	0	37.3191	822.441	292.288	2	4	4
SG11328	0.928861	87.7161	124.322	199.108	223.368	2	4	4
SG14900	0	80.5968	103.507	182.413	204.422	2	4	4
SG07590	0	0	26.181	203.319	176.412	2	4	4
SG00344	0.281785	1361.32	1117.04	719.653	406.074	3	4	2
SG00837	0	1378.4	1221.17	898.439	458.979	3	4	2
SG05755	7.62294	5804.43	5695.41	3270.55	2718.2	3	4	2
SG10403	0.281785	579.734	474.883	298.131	312.169	3	4	2
SG10583	0.289676	949.616	773.536	249.477	122.562	3	4	2
SG09226	0	396.709	293.022	148.457	176.501	3	4	2
SG08426	0	147.538	145.686	29.0328	13.4428	3	4	2
SG17244	3.03325	1552.1	1410.32	937.87	658.782	3	4	2
SG04896	0.872567	1341.39	1224.85	646.912	240.45	3	4	2
SG13153	0	515.731	499.636	304.796	252.417	3	4	2
SG02349	0	1122.65	823.695	728.039	352.159	3	4	2
SG11945	0.0803697	196.934	146.319	71.0844	42.6828	3	4	2
SG08383	0	537.98	512.802	270.173	165.757	3	4	2
SG05109	0	12768.6	11697.9	3449.59	1956.79	3	4	2
SG13681	0	210.699	322.723	218.116	108.478	4	4	2
SG07375	0.215015	576.627	426.331	359.513	356.702	4	4	2
SG05664	2.71237	910.619	933.968	769.339	504.443	4	4	2
SG12053	2.32752	522.371	657.682	617.558	426.68	4	4	2
SG08132	0	709.509	663	518.651	524.901	4	4	2
SG04577	2.10635	894.649	992.485	904.551	911.872	4	4	2
SG10748	0.933188	181.947	163.394	195.083	214.388	4	4	2
SG14337	0.670756	1091.6	1010.31	787.647	549.423	4	4	2
SG12035	0	629.923	1274.71	522.489	195.242	4	4	2
SG11158	0.509524	103.58	114.551	97.2451	89.7016	4	4	2
SG12647	0.412865	1584.64	1679.99	1554.84	1131.47	4	4	2
SG06391	15.8038	4426.85	3616	3189.93	2540.93	4	4	2
SG01310	0.320158	662.175	754.384	544.782	483.215	4	4	2
SG05185	0.148296	20.9826	35.9087	27.6271	34.5209	4	4	2
SG15259	0.535659	482.817	533.679	506.442	524.093	4	4	2
SG12353	3.07715	955.849	1107.02	724.048	532.853	4	4	2
SG13290	0.225318	332.906	332.092	261.912	230.157	4	4	2
SG13140	0.484399	141.993	171.752	218.598	142.592	4	4	2
SG09446	1.38091	240.567	256.619	255.286	229.731	4	4	2
SG09088	0	35.6689	28.141	27.3971	21.8214	4	4	2
SG02945	8.15187	1369.47	1378.21	1361.66	1861.93	4	4	2
SG03074	4.4761	1359.54	1608.44	1327.73	1187.1	4	4	2
SG10705	0	68.1733	62.2583	41.8266	59.267	4	4	2
SG03024	0	71.0168	79.6171	94.2099	59.923	4	4	2
SG04051	0	34.6392	30.227	33.2798	22.6375	4	4	2
SG19261	0.16801	94.8522	83.6535	84.0005	96.023	4	4	2
SG15885	0	703.976	683.755	632.5	331.061	4	4	2
SG01705	0.844089	151.738	225.897	270.173	168.771	4	4	2
SG15677	0.399238	284.695	342.673	232.877	154.888	4	4	2
SG18101	0.485411	322.479	270.724	182.263	302.081	4	4	2
SG18102	2.99681	569.497	704.731	417.866	511.972	4	4	2
SG04902	0	58.8172	85.1822	60.7447	52.9176	4	4	2
SG12671	1.38655	699.783	579.888	579.529	535.615	4	4	2
SG14754	0	304.578	189.84	250.414	325.362	4	4	2
SG02645	0.61937	90.1077	240.985	246.624	279.537	4	4	4
SG03337	0.147125	47.4498	74.0888	101.15	91.1634	4	4	4
SG17744	0.471368	42.7988	81.508	83.6023	85.8952	4	4	4
