# Supplementary material for: Genome analysis of the foxtail millet pathogen Sclerospora graminicola reveals the complex effector repertoire of graminicolous downy mildews
Source: BMC Genomics. 2017 Nov 22;18:897. doi: 10.1186/s12864-017-4296-z (PMC5700566; doi:10.1186/s12864-017-4296-z)
Supplement: Supplementary file 11 — Summary of clustering results of TribeMCL. (XLSX 2667 kb) [file 12864_2017_4296_MOESM11_ESM.xlsx]

## Sheet: out.SG_11oomycetes_secretome_e-
Summary of clustering results of TribeMCL. Tribe numbers those are Sg-specific families were shadowed.
tribe_num	Description	Total	S_graminicola	Ph_sojae	H_arabidopsidis	Ph_capsici	Ph_infestans	Ph_parasitica	Ph_ramorum	Py_ultimum	Sa_parasitica	A_laibachii	A_candida	Pl_halstedii	Genes
1	FAMILY NOT NAMED	278	14	51	3	40	19	44	44	44	9	1	1	8	SG00305	PPTG_17123T0	jgi|Phyca11|537323|estExt2_fgenesh1_pg.C_PHYCAscaffold_840018	Ps_127379T0	PYU1_T001740	PYU1_T001739	PYU1_T001741	PYU1_T001745	PPTG_10635T0	PYU1_T001742	Pr_85631T0	Ps_132416T0	jgi|Phyca11|14369|fgenesh1_pg.PHYCAscaffold_7_#_108	PYU1_T001743	Phal00498	jgi|Phyca11|102624|e_gw1.7.496.1	PPTG_10048T0	jgi|Phyca11|102852|e_gw1.7.940.1	jgi|Phyca11|102550|e_gw1.7.941.1	PPTG_10643T0	jgi|Phyca11|129425|e_gw1.84.122.1	PPTG_17366T0	PPTG_15264T0	SG00883	Ps_127377T0	Pr_82864T0	Pr_81107T0	PPTG_17121T0	jgi|Phyca11|511409|fgenesh2_kg.PHYCAscaffold_84_#_25_#_jgi|JGI_CBOT8979.rev|	PPTG_17122T0	Pr_81106T0	PITG_18450T0	Phal06480	jgi|Phyca11|510817|fgenesh2_kg.PHYCAscaffold_67_#_28_#_4101310:2	PPTG_14255T0
2	RXLR?	270	33	40	6	17	63	44	62	0	0	0	0	5	SG00105	SG17522	SG00104	SG04965	SG07911	SG09550	SG06654	SG14086	SG17985	Pr_86297T0	Pr_97292T0	Pr_85060T0	Pr_85942T0	PPTG_03195T0	PPTG_03190T0	Pr_97290T0	Pr_97362T0	Pr_97369T0	jgi|Phyca11|123179|e_gw1.50.121.1	jgi|Phyca11|110854|e_gw1.19.467.1	jgi|Phyca11|128001|e_gw1.73.72.1	jgi|Phyca11|101500|e_gw1.5.551.1	PPTG_03270T0	PPTG_03272T0	jgi|Phyca11|123341|e_gw1.50.123.1	Pr_97353T0	Pr_84992T0	jgi|Phyca11|115655|e_gw1.29.358.1	PPTG_03235T0	PITG_16705T0	jgi|Phyca11|552887|estExt2_Genewise1Plus.C_PHYCAscaffold_500015	PITG_16726T0	PPTG_15317T0	Pr_78008T0	PPTG_15426T0
3	SERINE/THREONINE-PROTEIN KINASE NEK	267	5	70	11	27	125	12	12	2	0	1	1	1	SG04450	Pr_97278T0	PITG_18148T0	PITG_18145T0	PITG_18140T0	PPTG_17734T0	PITG_18144T0	PITG_21034T0	PITG_18133T0	PITG_09047T0	PITG_09052T0	PITG_09057T0	hpa_814480	PPTG_11786T0	hpa_812076	jgi|Phyca11|71310|gw1.13.804.1	hpa_810073	SG08259	Ps_126796T0	Ps_137670T0	hpa_811555	hpa_811556	hpa_813859	hpa_811550	hpa_810095	hpa_810413	hpa_814413	PITG_12023T0	Ps_126915T0	PITG_12028T0	PITG_19509T0	Ps_126332T0	Ps_125816T0	PITG_18833T0	Ps_131185T0
4	NPP1	261	18	40	10	39	29	48	55	7	0	0	0	15	SG00344	SG02151	SG10583	SG00837	SG14133	SG14292	SG04744	Pr_71477T0	PPTG_15233T0	PPTG_12847T0	PPTG_12853T0	PPTG_07089T0	Pr_72438T0	PITG_08522T0	Pr_71308T0	jgi|Phyca11|122048|e_gw1.46.253.1	PPTG_12852T0	Ps_138848T0	Ps_109199T0	SG10403	Pr_54327T0	PPTG_13736T0	Ps_108607T0	SG00816	Pr_74630T0	PPTG_13769T0	Pr_71588T0	PPTG_19331T0	Ps_138853T0	Pr_72345T0	jgi|Phyca11|129784|e_gw1.87.105.1	Pr_74617T0	Pr_71404T0	Pr_71931T0	Pr_72433T0
5	Trypsin	153	16	31	2	13	15	24	20	10	12	0	0	10	SG00738	SG07971	SG07375	PITG_13655T0	jgi|Phyca11|11087|fgenesh1_pm.PHYCAscaffold_61_#_34	Ps_139633T0	Pr_72468T0	Phal09215	PITG_13671T0	jgi|Phyca11|126128|e_gw1.61.217.1	Ps_108897T0	Ps_139658T0	Pr_72137T0	Ps_109227T0	Pr_72136T0	PPTG_10495T0	Ps_139601T0	Ps_109731T0	Ps_109225T0	Ps_139660T0	Ps_109542T0	SG09105	PPTG_13062T0	PITG_13638T0	Ps_125963T0	Ps_109684T0	jgi|Phyca11|113701|e_gw1.24.412.1	Phal09212	jgi|Phyca11|126183|e_gw1.61.204.1	jgi|Phyca11|19900|fgenesh1_pg.PHYCAscaffold_53_#_61	SG12048	SG06777	Ps_139655T0	SG11518	Ps_139638T0
6	Jacalin	147	19	22	10	13	5	37	28	4	1	1	1	6	SG00441	PPTG_13746T0	Pr_74069T0	Pr_74074T0	Ps_132044T0	Pr_74084T0	Pr_74082T0	Ps_132026T0	PPTG_04085T0	Pr_74089T0	PPTG_16943T0	SG12972	PITG_08344T0	PPTG_16965T0	PITG_08341T0	Ps_132022T0	jgi|Phyca11|114112|e_gw1.25.205.1	Pr_83578T0	hpa_803949	Ps_135124T0	Ps_132012T0	PPTG_15187T0	PPTG_16959T0	PPTG_03244T0	hpa_813931	SG06228	jgi|Phyca11|108388|e_gw1.15.262.1	Ps_132023T0	jgi|Phyca11|120215|e_gw1.40.117.1	Pr_83576T0	Pr_75478T0	jgi|Phyca11|108596|e_gw1.15.217.1	PPTG_04739T0	SG11281	jgi|Phyca11|65088|gw1.15.196.1
7	CAP	133	12	27	6	15	9	23	15	9	0	3	1	13	SG00752	SG04656	SG11094	PPTG_00570T1	PPTG_00570T0	PITG_10381T0	jgi|Phyca11|544210|estExt2_Genewise1Plus.C_PHYCAscaffold_140141	jgi|Phyca11|533459|estExt2_fgenesh1_pg.C_PHYCAscaffold_140028	jgi|Phyca11|564248|estExt2_Genewise1.C_PHYCAscaffold_140251	PPTG_08723T0	Ps_157806T0	Ps_138314T0	PPTG_05037T0	Ps_138347T0	Phal01881	jgi|Phyca11|96709|e_gw1.1.1505.1	Ps_138354T0	jgi|Phyca11|107744|e_gw1.14.304.1	PPTG_11091T0	SG17864	Ps_138345T0	jgi|Phyca11|502779|fgenesh2_kg.PHYCAscaffold_1_#_239_#_Contig3064.1	SG01067	Ps_128437T0	Phal12110	hpa_800833	Phal04402	PPTG_08722T0	jgi|Phyca11|544259|estExt2_Genewise1Plus.C_PHYCAscaffold_140231	Ps_119341T0	Ps_119340T0	PYU1_T004713	hpa_809771	PPTG_14432T0	PYU1_T004712
8	glucosidase	123	7	27	3	16	7	23	21	5	5	3	4	2	SG02153	Ps_137272T0	PPTG_13400T0	jgi|Phyca11|97910|e_gw1.2.544.1	Pr_77835T0	Phal11793	PYU1_T008966	PYU1_T000955	PPTG_14482T0	Ps_133710T0	Pr_78232T0	jgi|Phyca11|97709|e_gw1.2.502.1	Pr_86922T0	Pr_78297T0	Pr_78296T0	Pr_78231T0	PPTG_14483T0	PPTG_12682T0	Ps_131903T0	jgi|Phyca11|503005|fgenesh2_kg.PHYCAscaffold_2_#_121_#_gi|189084608|gb|BT032124.1|	PPTG_05877T0	Pr_79077T0	Pr_79076T0	Pr_78230T0	jgi|Phyca11|544673|estExt2_Genewise1Plus.C_PHYCAscaffold_150409	SG05680	PPTG_14391T0	PPTG_14484T1	PPTG_14484T0	Ps_133642T0	PITG_03136T0	Ps_142760T0	Pr_78295T0	Pr_83174T0	jgi|Phyca11|97806|e_gw1.2.566.1
9	CYSTEINE PROTEASE FAMILY C1-RELATED	123	4	10	5	7	4	10	7	17	43	3	5	8	SG02645	jgi|Phyca11|116917|e_gw1.32.159.1	Pr_77655T0	Ps_128333T0	PPTG_05143T0	Phal14387	PYU1_T004616	AlNc14C9G1195.1	SPRG_01087T0	hpa_800773	AC2VRR_s00185g259	Ps_134413T0	PYU1_T001001	AC2VRR_s00085g72	PITG_03020T0	SPRG_00637T0	SPRG_15912T0	PYU1_T001800	hpa_800128	PPTG_19970T0	PPTG_13332T0	Phal11326	Pr_80032T0	jgi|Phyca11|503063|fgenesh2_kg.PHYCAscaffold_2_#_179_#_Contig107.1	AlNc14C72G4934.1	Ps_127808T0	hpa_810171	Ps_142383T0	PYU1_T000311	PYU1_T014064	jgi|Phyca11|535568|estExt2_fgenesh1_pg.C_PHYCAscaffold_380026	AC2VRR_s00231g42	PPTG_16598T0	PYU1_T014061	Pr_79910T0
10	FAMILY NOT NAMED	101	3	23	1	10	9	11	20	5	7	3	3	6	SG05115	hpa_806340	jgi|Phyca11|122346|e_gw1.47.416.1	Pr_82608T0	PPTG_09946T0	Ps_137778T0	SPRG_12926T0	SPRG_12928T0	SPRG_16265T0	SPRG_12906T0	PYU1_T011036	SPRG_13505T0	PYU1_T001199	PYU1_T010869	jgi|Phyca11|123493|e_gw1.50.468.1	Pr_78191T0	Pr_78188T0	Ps_143786T0	PPTG_03125T0	PPTG_03126T0	Ps_143787T0	PITG_11916T0	Ps_113917T0	Phal08212	Phal12671	Pr_78187T0	Pr_80183T0	Pr_78190T0	Phal10252	Phal12670	Ps_131736T0	jgi|Phyca11|49298|gw1.36.389.1	PYU1_T010912	SPRG_02513T0	Pr_74334T0
11	Pec_lyase_C	90	2	18	3	15	12	18	9	10	3	0	0	0	SG04922	SG04920	PPTG_15713T0	jgi|Phyca11|13829|fgenesh1_pg.PHYCAscaffold_5_#_43	Pr_75231T0	Pr_46219T0	Ps_144178T0	Pr_75225T0	jgi|Phyca11|13823|fgenesh1_pg.PHYCAscaffold_5_#_37	PPTG_15709T0	PPTG_15708T0	PPTG_15703T0	Ps_144196T0	jgi|Phyca11|101366|e_gw1.5.310.1	Ps_144197T0	PPTG_15712T0	Pr_75227T0	PPTG_15707T0	PITG_21463T0	Pr_75226T0	Ps_144191T0	PPTG_09460T0	jgi|Phyca11|106862|e_gw1.13.273.1	PPTG_15699T0	PPTG_18908T0	PYU1_T002415	Ps_145395T0	jgi|Phyca11|101607|e_gw1.5.319.1	PYU1_T002414	PYU1_T002413	Ps_143943T0	jgi|Phyca11|101635|e_gw1.5.330.1	PPTG_20191T0	PYU1_T002412	PPTG_20388T0
12		88	0	21	1	15	13	16	13	5	2	0	2	0	Ps_108848T0	PPTG_15174T0	jgi|Phyca11|130352|e_gw1.93.72.1	jgi|Phyca11|511643|fgenesh2_kg.PHYCAscaffold_93_#_14_#_Contig4492.1	PITG_21247T0	PPTG_15173T0	Pr_72132T0	Ps_116769T0	PPTG_15170T0	Pr_54493T0	PPTG_15169T0	PITG_10255T0	jgi|Phyca11|556668|estExt2_Genewise1Plus.C_PHYCAscaffold_930113	PPTG_15171T0	Pr_72134T0	Pr_83565T0	PPTG_15168T0	Pr_83564T0	Ps_135149T0	Ps_135147T0	Ps_108849T0	Ps_135151T0	PITG_19620T0	PITG_21245T0	jgi|Phyca11|556654|estExt2_Genewise1Plus.C_PHYCAscaffold_930073	PPTG_15179T0	Pr_83568T0	Ps_108850T0	PITG_19623T0	Ps_145625T0	jgi|Phyca11|130445|e_gw1.93.27.1	jgi|Phyca11|556650|estExt2_Genewise1Plus.C_PHYCAscaffold_930065	jgi|Phyca11|130356|e_gw1.93.69.1	PITG_19624T0	hpa_812139
13	Pec_lyase_C	87	3	15	4	18	12	11	10	12	0	0	0	2	SG04926	SG12286	Pr_80133T0	Phal06781	PITG_09257T0	jgi|Phyca11|96987|e_gw1.1.553.1	jgi|Phyca11|96704|e_gw1.1.552.1	PPTG_07181T0	PPTG_07180T0	PITG_12829T0	PITG_12828T0	Ps_143281T0	hpa_811894	PYU1_T002542	PYU1_T012446	PYU1_T009536	PYU1_T007525	PYU1_T007523	PYU1_T007535	PYU1_T007532	PYU1_T007528	PYU1_T012442	PYU1_T012455	hpa_811890	jgi|Phyca11|10129|fgenesh1_pm.PHYCAscaffold_46_#_59	PYU1_T007530	jgi|Phyca11|45711|gw1.46.176.1	jgi|Phyca11|572127|estExt2_Genewise1.C_PHYCAscaffold_460299	Ps_132101T0	PITG_16160T0	PITG_14287T0	PITG_18482T0	Ps_140241T0	Ps_140239T0	PITG_19366T0
14	ACID PHOSPHATASE RELATED	87	8	11	2	9	9	12	11	9	12	2	0	2	SG05594	SG15141	SG06232	PPTG_16228T0	Pr_83173T0	jgi|Phyca11|107337|e_gw1.13.276.1	Ps_142758T0	PPTG_16229T0	Ps_142756T0	Pr_83171T0	jgi|Phyca11|544004|estExt2_Genewise1Plus.C_PHYCAscaffold_130436	PITG_20454T0	PITG_16950T0	Pr_83172T0	Ps_142759T0	PYU1_T006479	PYU1_T006480	Ps_142757T0	PYU1_T006478	Pr_84763T0	hpa_810064	jgi|Phyca11|107265|e_gw1.13.579.1	PITG_17037T0	PPTG_17879T0	PITG_02869T0	PPTG_01169T0	PPTG_17878T0	Ps_140354T0	Pr_84764T0	jgi|Phyca11|6678|fgenesh1_pm.PHYCAscaffold_13_#_145	PITG_01985T0	PPTG_01170T0	PYU1_T006498	PPTG_19341T0	SG07625
15	TYROSINASE	86	6	14	3	7	7	11	10	5	18	1	1	3	SG00687	SG04432	PPTG_14256T0	Ps_135415T0	PITG_08181T0	jgi|Phyca11|510820|fgenesh2_kg.PHYCAscaffold_67_#_31_#_Contig642.1	jgi|Phyca11|510818|fgenesh2_kg.PHYCAscaffold_67_#_29_#_Contig288.2	Pr_78663T0	PITG_08178T0	Pr_78664T0	Ps_135423T0	SG01824	SG14129	Ps_135416T0	Pr_78661T0	Phal02840	Pr_78662T0	PYU1_T011105	PPTG_14257T0	Ps_135424T0	jgi|Phyca11|20605|fgenesh1_pg.PHYCAscaffold_67_#_32	PYU1_T011103	AlNc14C344G10832.1	PPTG_02694T0	Ps_129862T0	SG06020	Pr_73174T0	hpa_802786	Ps_139047T0	PPTG_07617T0	Pr_74374T0	AC2VRR_s00217g121	SPRG_18927T0	SPRG_12341T0	PPTG_06837T0
16	Alpha/Beta hydrolase fold	86	10	15	2	10	7	18	14	3	1	0	2	4	SG03401	SG08528	SG13922	PPTG_06579T0	hpa_813548	Ps_141738T0	Pr_81212T0	PPTG_06580T0	Phal02610	PPTG_06577T0	PPTG_06578T0	Pr_81213T0	PITG_23091T0	Ps_141692T0	Ps_141696T0	Phal03525	PPTG_06632T0	PPTG_06639T0	Ps_141693T0	SG11516	Pr_81177T0	Ps_141704T0	PPTG_06640T0	SG18113	jgi|Phyca11|101653|e_gw1.5.594.1	jgi|Phyca11|541003|estExt2_Genewise1Plus.C_PHYCAscaffold_50973	PPTG_06636T0	hpa_810536	Ps_156128T0	SG13425	PPTG_09297T0	Pr_81715T0	Phal12002	SG16648	PPTG_15827T0
17	Glycoside hydrolase, family 17	83	5	10	1	9	10	13	14	5	8	1	1	6	SG01746	SG11655	SG07241	jgi|Phyca11|508589|fgenesh2_kg.PHYCAscaffold_36_#_42_#_Contig144.1	PITG_04125T0	PPTG_17187T0	Ps_131139T0	Pr_74257T0	hpa_805299	PPTG_17188T0	PPTG_17185T0	jgi|Phyca11|118441|e_gw1.36.293.1	Pr_74255T0	PITG_04123T0	Phal09747	PPTG_17186T0	Ps_131141T0	PITG_04158T0	PPTG_07724T0	Pr_74264T0	jgi|Phyca11|550275|estExt2_Genewise1Plus.C_PHYCAscaffold_360286	Pr_74267T0	jgi|Phyca11|550269|estExt2_Genewise1Plus.C_PHYCAscaffold_360280	PITG_04126T0	Ps_131095T0	PITG_04141T0	jgi|Phyca11|550254|estExt2_Genewise1Plus.C_PHYCAscaffold_360228	Ps_131084T0	Phal08153	Pr_74265T0	Pr_74256T0	PITG_04124T0	PPTG_17201T0	Ps_131083T0	Phal08152
18	SERINE PROTEASE INHIBITOR	83	6	8	1	9	18	14	7	12	5	0	1	2	SG02442	SG10415	jgi|Phyca11|556046|estExt2_Genewise1Plus.C_PHYCAscaffold_820022	Ps_143590T0	jgi|Phyca11|511348|fgenesh2_kg.PHYCAscaffold_82_#_8_#_Contig3118.1	PPTG_04341T0	Phal00402	PITG_07096T0	SPRG_16334T0	hpa_804983	PITG_12129T0	PYU1_T000142	Pr_74673T0	jgi|Phyca11|509335|fgenesh2_kg.PHYCAscaffold_43_#_133_#_Contig1380.1	jgi|Phyca11|551809|estExt2_Genewise1Plus.C_PHYCAscaffold_430311	SPRG_10958T0	Pr_82791T0	PPTG_00356T0	PYU1_T009700	PYU1_T009699	SPRG_11788T0	Ps_129462T0	Ps_129459T0	PYU1_T010209	PITG_23032T0	SPRG_05363T0	Pr_74674T0	PITG_12131T0	jgi|Phyca11|121117|e_gw1.43.334.1	PITG_14708T0	PPTG_03904T0	PPTG_03914T0	Phal11779	Pr_74677T0	PITG_22681T0
19	CARD6/NUCLEOLAR PROTEIN 3	82	1	7	7	12	7	12	8	7	7	7	1	6	Ps_140682T0	SG10457	PPTG_19446T0	Pr_84208T0	Pr_81510T0	Phal10192	Ps_158919T0	PPTG_18043T0	PPTG_04567T0	jgi|Phyca11|507010|fgenesh2_kg.PHYCAscaffold_24_#_2_#_Contig267.1	jgi|Phyca11|547179|estExt2_Genewise1Plus.C_PHYCAscaffold_240003	Pr_73547T0	jgi|Phyca11|511539|fgenesh2_kg.PHYCAscaffold_87_#_45_#_Contig3198.1	Pr_75424T0	PITG_16871T0	PITG_01328T0	jgi|Phyca11|102977|e_gw1.7.528.1	PPTG_01657T0	Ps_127665T0	Phal10818	Ps_139316T0	jgi|Phyca11|111569|e_gw1.20.672.1	hpa_814231	hpa_804868	jgi|Phyca11|571954|estExt2_Genewise1.C_PHYCAscaffold_440366	PITG_06318T0	PITG_13436T0	PPTG_15236T0	Pr_80868T0	Ps_127664T0	jgi|Phyca11|111499|e_gw1.20.192.1	Pr_86523T0	jgi|Phyca11|505913|fgenesh2_kg.PHYCAscaffold_16_#_72_#_4099039:3	PPTG_13142T0	Ps_140883T0
20	Transglutaminase elicitor	80	4	12	5	8	10	15	10	7	0	3	2	4	PITG_13497T0	SG12053	Pr_83162T0	PPTG_16235T0	Pr_83168T0	Ps_143991T0	PPTG_06184T0	PPTG_06179T0	PITG_16958T0	Pr_72084T0	PPTG_16237T0	Ps_142748T0	Pr_83165T0	SG17597	Pr_83167T0	hpa_808614	jgi|Phyca11|505468|fgenesh2_kg.PHYCAscaffold_13_#_118_#_Contig4757.1	jgi|Phyca11|107078|e_gw1.13.190.1	PPTG_16236T0	jgi|Phyca11|505466|fgenesh2_kg.PHYCAscaffold_13_#_116_#_Contig111.1	Pr_53744T0	jgi|Phyca11|15434|fgenesh1_pg.PHYCAscaffold_13_#_122	jgi|Phyca11|15430|fgenesh1_pg.PHYCAscaffold_13_#_118	PPTG_16233T0	jgi|Phyca11|544016|estExt2_Genewise1Plus.C_PHYCAscaffold_130455	PITG_16959T0	Ps_142751T0	Ps_142753T0	PPTG_16234T0	Pr_83133T0	PITG_16956T0	jgi|Phyca11|533401|estExt2_fgenesh1_pg.C_PHYCAscaffold_130108	PPTG_06352T0	hpa_808612	Pr_83169T0
21	FAMILY NOT NAMED	72	4	7	4	8	7	9	8	10	10	3	1	1	SG05483	jgi|Phyca11|503383|fgenesh2_kg.PHYCAscaffold_3_#_248_#_Contig106.1	PPTG_07817T0	Phal02759	Pr_73316T0	PYU1_T003188	PYU1_T003176	PYU1_T003172	AlNc14C330G10679.1	AC2VRR_s00038g71	AlNc14C230G9285.1	AlNc14C127G6838.1	PITG_11755T0	hpa_810978	jgi|Phyca11|503414|fgenesh2_kg.PHYCAscaffold_3_#_279_#_Contig81.1	PPTG_07773T0	Pr_77260T0	PPTG_01190T0	Ps_143963T0	Pr_73280T0	Pr_77261T0	PPTG_01189T0	PITG_02008T0	jgi|Phyca11|532826|estExt2_fgenesh1_pg.C_PHYCAscaffold_80134	PITG_02009T0	SPRG_02748T0	PYU1_T001477	PYU1_T001476	SPRG_03935T0	PYU1_T003160	PYU1_T001473	SPRG_00460T0	SPRG_02747T0	SG17411	PITG_11689T0
22	Cellulase	72	3	11	2	7	7	7	14	6	3	4	7	1	SG13843	PPTG_16243T0	jgi|Phyca11|15440|fgenesh1_pg.PHYCAscaffold_13_#_128	PITG_16968T0	PPTG_16244T0	jgi|Phyca11|544039|estExt2_Genewise1Plus.C_PHYCAscaffold_130483	PYU1_T006485	Pr_83156T0	Ps_143990T0	Ps_158856T0	SG19047	Pr_83160T0	PITG_16965T0	jgi|Phyca11|107167|e_gw1.13.930.1	AC2VRR_s00185g439	AC2VRR_s00137g134	PYU1_T001495	AC2VRR_s00060g137	Ps_144247T0	AlNc14C196G8564.1	Pr_84338T0	Ps_144249T0	Pr_84342T0	SPRG_01357T0	PPTG_13105T0	Ps_139012T0	Pr_84339T0	PPTG_11518T0	SPRG_03271T0	Pr_84336T0	SPRG_00317T0	Ps_144250T0	Pr_84340T0	AC2VRR_s00036g22	AC2VRR_s00036g20
23	RXLR	71	71	0	0	0	0	0	0	0	0	0	0	0	SG00183	SG13384	SG14081	SG08570	SG05513	SG17976	SG13799	SG09722	SG17355	SG05319	SG17876	SG07913	SG18110	SG09956	SG13561	SG14924	SG14058	SG18049	SG06757	SG12819	SG16037	SG15682	SG08908	SG15238	SG01428	SG08907	SG08797	SG12430	SG07598	SG16962	SG03133	SG08846	SG06234	SG00331	SG16730
24	Glyco_hydro_7	71	5	8	5	7	7	11	9	4	7	1	3	4	SG05749	PPTG_00141T0	Ps_132587T0	Pr_75966T0	hpa_813395	PITG_18336T0	jgi|Phyca11|540248|estExt2_Genewise1Plus.C_PHYCAscaffold_40681	Phal03603	PPTG_00140T0	hpa_813396	jgi|Phyca11|100188|e_gw1.4.643.1	PITG_18335T0	Pr_75967T0	Ps_132586T0	Pr_86772T0	Pr_75965T0	PPTG_18125T0	jgi|Phyca11|130508|e_gw1.94.32.1	PPTG_00142T0	hpa_809194	Pr_75969T0	Pr_84834T0	Ps_144321T0	PITG_12344T0	Phal14266	Phal03601	PYU1_T005073	PYU1_T005072	PITG_18338T0	PYU1_T005056	Ps_132598T0	PITG_18332T0	Pr_75973T0	PPTG_00136T0	jgi|Phyca11|556263|estExt2_Genewise1Plus.C_PHYCAscaffold_850066
25	Trypsin_2	68	4	8	1	2	5	5	7	10	20	1	2	3	SG04719	Ps_137980T0	Pr_80030T0	PPTG_11315T0	jgi|Phyca11|8421|fgenesh1_pm.PHYCAscaffold_28_#_4	Phal13546	Phal10203	Ps_129765T0	AC2VRR_s00168g170	PPTG_02565T0	Pr_83221T0	PPTG_02563T0	Pr_83220T0	PITG_05394T0	Pr_83222T0	jgi|Phyca11|7208|fgenesh1_pm.PHYCAscaffold_17_#_158	Phal02918	Ps_129766T0	Ps_129767T0	SG14551	SG16413	PYU1_T001691	PYU1_T007713	PPTG_15062T0	hpa_803401	SPRG_04774T0	Pr_80361T0	SPRG_14161T0	PYU1_T001575	PYU1_T007739	PYU1_T007741	AlNc14C7G992.1	PYU1_T007740	PYU1_T007734	Ps_142799T0
26		67	3	11	1	3	15	4	30	0	0	0	0	0	SG04963	PITG_21190T0	SG11711	Pr_97366T0	Pr_86187T0	PPTG_00388T0	Pr_82797T0	Pr_82793T0	Pr_82803T0	Pr_83943T0	Pr_82794T0	Pr_87141T0	Ps_135176T0	hpa_813299	Pr_85835T0	Ps_159195T0	Pr_97317T0	PITG_15930T0	PITG_14054T0	PPTG_19479T0	Ps_137404T0	Pr_97208T0	Pr_97207T0	Pr_97206T0	PITG_09586T0	PITG_09647T0	jgi|Phyca11|116585|e_gw1.31.283.1	Pr_97202T0	Ps_139459T0	PITG_22922T0	Pr_76365T0	Pr_97205T0	SG17225	Ps_135175T0	jgi|Phyca11|97196|e_gw1.1.556.1
27	Elicitin	65	2	18	2	13	4	10	16	0	0	0	0	0	SG16298	PITG_12551T0	Ps_110691T0	jgi|Phyca11|62714|gw1.38.401.1	jgi|Phyca11|508770|fgenesh2_kg.PHYCAscaffold_38_#_22_#_4098798:1	PPTG_19861T0	PPTG_09075T0	Pr_47390T0	Pr_78569T0	Pr_71638T0	jgi|Phyca11|508763|fgenesh2_kg.PHYCAscaffold_38_#_15_#_4097477:1	Ps_108239T0	jgi|Phyca11|508766|fgenesh2_kg.PHYCAscaffold_38_#_18_#_4098798:1	jgi|Phyca11|133533|e_gw1.540.3.1	Pr_47356T0	Ps_110709T0	Ps_128064T0	PITG_12556T0	PPTG_19862T0	Ps_108238T0	Pr_71636T0	Pr_47376T0	jgi|Phyca11|63276|gw1.38.426.1	jgi|Phyca11|570597|estExt2_Genewise1.C_PHYCAscaffold_380054	PPTG_09074T0	Ps_109722T0	Ps_108235T0	Ps_109710T0	Ps_128055T0	PPTG_09077T0	Ps_126212T0	PPTG_09079T0	Ps_110698T0	Pr_47311T0	Pr_47306T0
28	CARBONIC ANHYDRASE	62	2	12	3	12	6	9	7	4	2	1	1	3	SG01819	jgi|Phyca11|525630|estExt2_fgenesh1_pm.C_PHYCAscaffold_40180	Pr_76003T0	hpa_813217	PITG_17842T0	PPTG_00083T0	PITG_18284T0	PITG_17848T0	PPTG_00080T0	Ps_139559T0	hpa_813220	PITG_17846T0	SG02780	Phal00958	Ps_143549T0	Ps_138685T0	Ps_132637T0	Ps_132642T0	Ps_144579T0	Pr_76019T0	Ps_143393T0	Pr_76006T0	Pr_76008T0	PPTG_00075T0	Pr_76009T0	Pr_76020T0	jgi|Phyca11|553883|estExt2_Genewise1Plus.C_PHYCAscaffold_570086	PPTG_00072T0	PPTG_01066T0	Ps_132641T0	PPTG_00074T0	jgi|Phyca11|125171|e_gw1.57.182.1	jgi|Phyca11|510263|fgenesh2_kg.PHYCAscaffold_57_#_7_#_Contig3955.1	PYU1_T005160	PYU1_T005159
29	Peptidase_S8	62	3	2	1	0	1	2	1	19	28	2	2	1	SG11184	SG12308	PPTG_05774T0	AlNc14C137G7116.1	PYU1_T009332	PYU1_T001544	PYU1_T001576	PYU1_T011917	PYU1_T003553	PYU1_T011915	PYU1_T003554	PYU1_T009409	PYU1_T003536	PYU1_T011903	PYU1_T007634	PYU1_T009410	SG17507	Ps_143289T0	SPRG_17511T0	PPTG_19949T0	SPRG_03155T0	SPRG_12330T0	PYU1_T007635	AC2VRR_s00208g77	PYU1_T003535	PYU1_T014233	SPRG_14567T0	SPRG_14999T0	SPRG_16241T0	SPRG_21153T0	SPRG_16239T0	SPRG_16344T0	SPRG_15001T0	SPRG_16238T0	SPRG_15000T0
30		58	0	6	0	5	9	11	7	5	12	1	0	2	PPTG_13123T0	Ps_127524T0	PPTG_00742T0	Pr_96198T0	SPRG_07129T0	jgi|Phyca11|555049|estExt2_Genewise1Plus.C_PHYCAscaffold_680012	Ps_158694T0	Pr_80819T0	PPTG_10228T0	jgi|Phyca11|502611|fgenesh2_kg.PHYCAscaffold_1_#_71_#_Contig2396.1	PYU1_T007823	PPTG_16769T0	jgi|Phyca11|127589|e_gw1.70.205.1	PPTG_07238T0	PITG_10517T0	Pr_75024T0	PPTG_11056T0	PITG_06718T0	PYU1_T012798	PITG_12878T0	SPRG_20988T0	Ps_144436T0	PPTG_08833T0	SPRG_05778T0	Phal00063	PITG_15241T0	SPRG_10811T0	PITG_00046T0	AlNc14C40G3418.1	Ps_141162T0	Ps_141164T0	Pr_80097T0	SPRG_18587T0	PPTG_18839T0	SPRG_02166T0
31	Glyco_hydro_12	57	4	11	3	13	6	12	5	0	0	0	0	3	SG03640	SG14772	SG08832	SG06165	jgi|Phyca11|111741|e_gw1.20.379.1	PPTG_19377T0	Ps_109681T0	PPTG_19378T0	PPTG_16567T0	Ps_144813T0	jgi|Phyca11|98553|e_gw1.3.310.1	PITG_16991T0	jgi|Phyca11|107440|e_gw1.13.729.1	jgi|Phyca11|106898|e_gw1.13.734.1	PPTG_16273T0	Pr_83139T0	Ps_140302T0	PPTG_19220T0	jgi|Phyca11|107122|e_gw1.13.732.1	PPTG_16566T0	jgi|Phyca11|15454|fgenesh1_pg.PHYCAscaffold_13_#_142	jgi|Phyca11|15453|fgenesh1_pg.PHYCAscaffold_13_#_141	PPTG_16267T0	jgi|Phyca11|107334|e_gw1.13.724.1	PPTG_16272T0	Ps_138787T0	PPTG_16271T0	jgi|Phyca11|99469|e_gw1.3.307.1	PITG_08944T0	Pr_72080T0	Pr_72081T0	Ps_109280T0	Ps_140300T0	Ps_109281T0	Pr_79939T0
32	Thaumatin	57	1	6	2	9	10	7	5	5	7	3	1	1	SG10532	PPTG_03836T0	jgi|Phyca11|504296|fgenesh2_kg.PHYCAscaffold_7_#_48_#_Contig87.1	PITG_05156T0	Ps_132296T0	hpa_805668	Pr_83680T0	PITG_00877T0	PPTG_17496T0	AlNc14C223G9158.1	jgi|Phyca11|115338|e_gw1.28.366.1	PYU1_T014561	Ps_141975T0	PPTG_17497T0	Pr_77712T0	PITG_00874T0	PYU1_T014041	Ps_138757T0	jgi|Phyca11|503243|fgenesh2_kg.PHYCAscaffold_3_#_108_#_Contig742.1	Pr_79952T0	PPTG_16550T0	PITG_06976T0	PITG_20615T0	SPRG_07537T0	SPRG_07536T0	AC2VRR_s00237g46	AlNc14C192G8470.1	AlNc14C144G7340.1	PYU1_T005787	jgi|Phyca11|115304|e_gw1.28.243.1	Pr_77730T0	SPRG_16827T0	PITG_21277T0	SPRG_11523T0	SPRG_04871T0
33	Abhydrolase_5	56	2	8	15	7	4	8	2	2	3	0	1	4	SG13484	PITG_01429T0	PPTG_12050T0	Pr_76527T0	Ps_137887T0	hpa_807819	PYU1_T013473	PPTG_18011T0	PPTG_04395T0	Ps_138966T0	PITG_15239T0	PPTG_17057T0	jgi|Phyca11|124472|e_gw1.53.65.1	hpa_813735	hpa_810215	hpa_807187	Pr_84110T0	hpa_808336	Ps_131012T0	PPTG_00599T0	PITG_11815T0	PITG_04263T0	hpa_814191	PPTG_15474T0	PYU1_T013782	hpa_812670	hpa_812085	hpa_808332	hpa_802774	Ps_140167T0	Ps_128100T0	jgi|Phyca11|509178|fgenesh2_kg.PHYCAscaffold_42_#_85_#_Contig752.1	SPRG_18052T0	PPTG_17205T0	SPRG_07553T0
34	Pectinesterase	55	2	15	1	5	5	14	10	0	0	0	0	3	SG08424	SG08426	PPTG_14180T0	Ps_134354T0	Pr_72026T0	Pr_72192T0	Pr_81929T0	PPTG_06271T0	jgi|Phyca11|105972|e_gw1.11.211.1	Ps_144376T0	jgi|Phyca11|122914|e_gw1.49.198.1	Pr_74392T0	PPTG_06241T0	jgi|Phyca11|6372|fgenesh1_pm.PHYCAscaffold_11_#_88	PPTG_09705T0	PPTG_10338T0	Ps_127156T0	Pr_79718T0	Ps_143743T0	PPTG_10340T0	Ps_108139T0	PITG_06560T0	jgi|Phyca11|127953|e_gw1.72.117.1	Ps_128733T0	Ps_128784T0	PPTG_06231T0	PITG_01029T0	PPTG_06288T0	Ps_127157T0	PITG_02545T0	PPTG_05287T0	jgi|Phyca11|9359|fgenesh1_pm.PHYCAscaffold_37_#_10	Pr_72490T0	Pr_72362T0	Pr_71818T0
35	GLUCOSE-METHANOL-CHOLINE GMC OXIDOREDUCTASE	54	1	6	0	7	10	7	4	1	18	0	0	0	SG14267	Pr_78970T0	jgi|Phyca11|530787|estExt2_fgenesh1_pm.C_PHYCAscaffold_780004	Ps_135822T0	PPTG_05659T0	PITG_18951T0	Ps_144141T0	PPTG_18231T0	Ps_129253T0	PPTG_04148T0	PITG_07303T0	Pr_77147T0	PYU1_T002783	jgi|Phyca11|10542|fgenesh1_pm.PHYCAscaffold_51_#_15	jgi|Phyca11|7903|fgenesh1_pm.PHYCAscaffold_23_#_51	PITG_00805T0	PITG_16169T0	SPRG_01483T0	jgi|Phyca11|119284|e_gw1.38.223.1	SPRG_01486T0	PITG_19489T0	PITG_14496T0	jgi|Phyca11|69078|gw1.7.429.1	Pr_81557T0	Pr_81556T0	PITG_16176T0	jgi|Phyca11|133487|e_gw1.502.4.1	jgi|Phyca11|505850|fgenesh2_kg.PHYCAscaffold_16_#_9_#_Contig2536.1	Ps_134006T0	PPTG_05666T0	Ps_135818T0	PPTG_10047T0	SPRG_11158T0	PPTG_17543T0	SPRG_15006T0
36	Thioredoxin	53	6	4	3	5	6	5	6	1	10	1	3	3	SG00070	Pr_82203T0	PPTG_18654T0	jgi|Phyca11|529946|estExt2_fgenesh1_pm.C_PHYCAscaffold_520015	PITG_07843T0	hpa_803550	PYU1_T011498	SPRG_11026T0	SPRG_11118T0	jgi|Phyca11|503575|fgenesh2_kg.PHYCAscaffold_4_#_114_#_4097274:1	PITG_03694T0	PPTG_13535T0	hpa_811307	SG04919	SG04577	Pr_71265T0	PPTG_18309T0	Pr_72297T0	SPRG_04464T0	PITG_21378T0	jgi|Phyca11|511144|fgenesh2_kg.PHYCAscaffold_76_#_45_#_4101945:241	Phal14458	Phal06166	hpa_809066	PITG_10972T0	Ps_109255T0	AlNc14C398G11350.1	PPTG_02400T0	AC2VRR_s00062g78	jgi|Phyca11|511936|fgenesh2_kg.PHYCAscaffold_105_#_34_#_4096982:4	SG19116	Phal05086	SPRG_02637T0	SPRG_02145T0	SPRG_09907T0
37	Glyco_hydro_17	51	1	7	3	2	2	4	7	4	15	1	0	5	PYU1_T006325	SPRG_07535T0	Phal13771	Pr_72578T0	jgi|Phyca11|507901|fgenesh2_kg.PHYCAscaffold_30_#_170_#_Contig686.1	Ps_108444T0	hpa_809702	PPTG_15563T0	SPRG_09569T0	SG10748	PPTG_10954T0	PITG_00219T0	PYU1_T003928	PYU1_T006327	SPRG_09568T0	SPRG_07534T0	AlNc14C145G7367.1	SPRG_01240T0	PPTG_15564T0	Pr_85261T0	PPTG_18983T0	hpa_809344	SPRG_18351T0	hpa_809347	PYU1_T006323	Pr_81925T0	Pr_72941T0	PITG_15980T0	Pr_72319T0	Pr_72942T0	Ps_128781T0	Ps_128780T0	SPRG_08628T0	SPRG_18731T0	SPRG_05209T0
38	SERINE/THREONINE-PROTEIN KINASE NEK	51	2	10	3	5	4	4	3	11	4	1	1	3	Ps_138477T0	Ps_127652T0	SG08725	Ps_158966T0	AlNc14C83G5370.1	hpa_811089	Pr_96430T0	Ps_157171T0	hpa_800190	Ps_155244T0	jgi|Phyca11|17500|fgenesh1_pg.PHYCAscaffold_28_#_35	PITG_23090T0	SPRG_11593T0	SPRG_12399T0	Ps_127120T0	PITG_00004T0	PITG_19041T0	SG13340	PPTG_15652T0	jgi|Phyca11|8440|fgenesh1_pm.PHYCAscaffold_28_#_23	Phal05409	jgi|Phyca11|533390|estExt2_fgenesh1_pg.C_PHYCAscaffold_130096	Ps_136674T0	Pr_76010T0	SPRG_09306T0	Ps_132644T0	Phal13548	PYU1_T013306	PPTG_00114T0	Ps_132606T0	hpa_809186	Pr_75980T0	jgi|Phyca11|511282|fgenesh2_kg.PHYCAscaffold_80_#_26_#_Contig641.1	jgi|Phyca11|101449|e_gw1.5.540.1	Phal02966
39	Glyco_hydro_72	51	5	9	1	6	4	4	6	6	4	1	4	1	SG03759	Pr_83728T0	PPTG_09835T0	Ps_138391T0	jgi|Phyca11|122092|e_gw1.47.100.1	PYU1_T009223	Pr_83722T0	Pr_83721T0	Ps_138398T0	Ps_157827T0	Ps_157826T0	PPTG_09844T0	PYU1_T009228	PITG_14141T0	SG12475	PYU1_T009237	jgi|Phyca11|572227|estExt2_Genewise1.C_PHYCAscaffold_470089	PYU1_T009211	PITG_14140T0	SG12474	PITG_14124T0	Ps_142342T0	SPRG_02943T0	AC2VRR_s00143g100	hpa_802436	jgi|Phyca11|529644|estExt2_fgenesh1_pm.C_PHYCAscaffold_470018	SPRG_00592T0	SPRG_00934T0	PYU1_T008740	PPTG_01580T0	Pr_76381T0	jgi|Phyca11|506449|fgenesh2_kg.PHYCAscaffold_19_#_155_#_4096647:1	jgi|Phyca11|110798|e_gw1.19.176.1	PPTG_01578T0	PITG_01266T0
40		51	1	10	1	6	26	3	3	0	0	0	0	1	SG06036	PITG_22706T0	PITG_22782T0	PITG_22707T0	PITG_23171T0	PITG_05892T0	PITG_05897T0	PITG_22791T0	PITG_16752T0	PITG_22790T0	PITG_05896T0	Ps_130870T0	Ps_140748T0	Ps_126826T0	Ps_139068T0	Ps_144075T0	Ps_144076T0	Ps_140746T0	PPTG_03232T0	Ps_145010T0	Ps_140749T0	Ps_130929T0	PITG_22792T0	PPTG_03303T0	PITG_22785T0	PITG_22082T0	Phal02763	Pr_85978T0	PITG_22781T0	PITG_22789T0	PITG_22502T0	Pr_78120T0	jgi|Phyca11|12483|fgenesh1_pm.PHYCAscaffold_220_#_2	PPTG_03231T0	Pr_78103T0
41		51	0	13	1	8	1	16	10	1	0	0	0	1	Ps_129148T0	PPTG_01384T0	Pr_75666T0	Pr_75667T0	jgi|Phyca11|101269|e_gw1.5.661.1	Pr_77986T0	Pr_77984T0	Pr_87623T0	Pr_77985T0	PPTG_08592T0	PPTG_17445T0	PPTG_08595T0	Ps_142219T0	hpa_811022	PYU1_T010891	PPTG_11402T0	jgi|Phyca11|109082|e_gw1.16.322.1	PPTG_20385T0	PPTG_17444T0	Ps_138092T0	Ps_138091T0	Phal00099	jgi|Phyca11|109097|e_gw1.16.321.1	PPTG_08603T0	jgi|Phyca11|119614|e_gw1.39.251.1	Ps_145130T0	Pr_77980T0	PPTG_08607T0	Pr_77981T0	PITG_14711T0	jgi|Phyca11|13998|fgenesh1_pg.PHYCAscaffold_5_#_212	PPTG_08619T0	Pr_76275T0	jgi|Phyca11|119783|e_gw1.39.228.1	PPTG_08606T0
42		50	0	16	1	6	2	8	3	3	11	0	0	0	Ps_126531T0	PPTG_17822T0	Ps_133369T0	Ps_133322T0	Ps_132900T0	PPTG_06039T0	Ps_135653T0	Ps_128205T0	Ps_134042T0	PPTG_17335T0	Ps_140905T0	PITG_10629T0	PPTG_18367T0	Ps_135663T0	PYU1_T006677	jgi|Phyca11|556155|estExt2_Genewise1Plus.C_PHYCAscaffold_840056	jgi|Phyca11|502544|fgenesh2_kg.PHYCAscaffold_1_#_4_#_Contig2923.1	SPRG_05147T0	PPTG_15090T0	Ps_131124T0	SPRG_14406T0	jgi|Phyca11|96845|e_gw1.1.955.1	Ps_133511T0	PPTG_00948T0	PYU1_T006658	PPTG_18642T0	Pr_83143T0	PPTG_16269T0	Ps_140286T0	jgi|Phyca11|533414|estExt2_fgenesh1_pg.C_PHYCAscaffold_130131	jgi|Phyca11|35423|gw1.74.24.1	PYU1_T006445	Ps_132651T0	SPRG_16517T0	PITG_08690T0
43		48	0	6	1	6	7	6	6	6	7	0	1	2	Ps_134657T0	Ps_134659T0	Pr_87827T0	Pr_76349T0	jgi|Phyca11|116881|e_gw1.31.389.1	PPTG_12542T0	PPTG_12544T0	PITG_10695T0	PYU1_T010809	PYU1_T010806	jgi|Phyca11|69277|gw1.31.386.1	PPTG_12539T0	PYU1_T010810	Pr_76345T0	PPTG_12538T0	Ps_134664T0	Pr_76344T0	hpa_807441	Pr_76346T0	Ps_134663T0	PPTG_12540T0	Ps_134666T0	PITG_10704T0	jgi|Phyca11|549134|estExt2_Genewise1Plus.C_PHYCAscaffold_310209	jgi|Phyca11|105991|e_gw1.11.255.1	Phal07899	PYU1_T000490	jgi|Phyca11|116863|e_gw1.31.397.1	Ps_134661T0	PPTG_12541T0	Pr_76347T0	PITG_10703T0	PITG_10702T0	SPRG_19308T0	SPRG_13882T0
44	PHOSPHOLIPASE D	46	2	7	1	3	7	10	5	3	5	3	0	0	Pr_84591T0	SG04286	jgi|Phyca11|4777|fgenesh1_pm.PHYCAscaffold_3_#_128	PPTG_16529T0	Pr_79973T0	jgi|Phyca11|98628|e_gw1.3.664.1	PPTG_16528T0	Pr_79970T0	PPTG_16556T0	Pr_79948T0	jgi|Phyca11|550574|estExt2_Genewise1Plus.C_PHYCAscaffold_370344	hpa_811948	PITG_22809T0	Ps_140963T0	Ps_138728T0	PITG_20602T0	PPTG_08150T0	PITG_00616T0	Pr_72867T0	PITG_00617T0	Ps_138732T0	Ps_138727T0	PPTG_08875T0	PITG_10572T0	PPTG_07130T0	PPTG_07136T0	PPTG_07138T0	PITG_12806T0	PPTG_08867T0	PYU1_T006605	PYU1_T006606	PYU1_T006607	AlNc14C199G8645.1	AlNc14C199G8646.1	SPRG_12667T0
45	Glyco_hydro_81	45	2	7	1	4	7	7	7	5	2	0	3	0	SG06724	Ps_134785T0	Pr_81368T0	Ps_134784T0	PPTG_10140T0	jgi|Phyca11|100355|e_gw1.4.374.1	PPTG_10114T0	Pr_81385T0	PITG_03554T0	PITG_13567T0	PITG_03511T0	PPTG_10161T0	PPTG_10166T0	PPTG_10162T0	PPTG_04547T0	jgi|Phyca11|13658|fgenesh1_pg.PHYCAscaffold_4_#_181	Pr_81354T0	PYU1_T002299	hpa_810356	SG19319	Pr_81355T0	jgi|Phyca11|560102|estExt2_Genewise1.C_PHYCAscaffold_40556	PYU1_T003512	PYU1_T002046	Ps_136654T0	Ps_136653T0	PPTG_02307T0	PITG_11050T0	Pr_74534T0	Pr_74531T0	AC2VRR_s00251g101	SPRG_00621T0	Ps_142277T0	PITG_10999T0	jgi|Phyca11|529263|estExt2_fgenesh1_pm.C_PHYCAscaffold_410012
46	Cystatin	44	3	7	1	4	9	5	5	3	5	0	0	2	SG18262	Phal00779	SG11969	jgi|Phyca11|101284|e_gw1.5.1192.1	PPTG_02053T0	Pr_94233T0	PITG_14891T0	Phal10211	Pr_75664T0	jgi|Phyca11|504039|fgenesh2_kg.PHYCAscaffold_5_#_203_#_Contig3637.1	PITG_09173T0	PITG_09169T0	PITG_09175T0	PPTG_03489T0	PPTG_06012T0	PYU1_T011854	PITG_22881T0	hpa_806307	PPTG_02051T0	jgi|Phyca11|504748|fgenesh2_kg.PHYCAscaffold_9_#_139_#_4099167:1	PITG_00058T0	SG17244	PYU1_T012816	Ps_157766T0	Pr_75648T0	PPTG_16834T0	SPRG_04120T0	SPRG_19559T0	Ps_136184T0	Ps_136193T0	Ps_136191T0	Ps_138141T0	Ps_138142T0	Ps_138138T0	jgi|Phyca11|100573|e_gw1.5.1262.1
47	Elicitin	44	1	5	1	7	6	7	6	9	0	0	0	2	SG02061	jgi|Phyca11|546163|estExt2_Genewise1Plus.C_PHYCAscaffold_200200	PPTG_16791T0	Ps_137043T0	PPTG_12160T0	Phal05440	Ps_108533T0	PITG_16907T0	jgi|Phyca11|559703|estExt2_Genewise1.C_PHYCAscaffold_31039	PPTG_07733T0	Pr_71093T0	Pr_73248T0	PPTG_07735T0	jgi|Phyca11|503459|fgenesh2_kg.PHYCAscaffold_3_#_324_#_4100309:2	PITG_22741T0	PYU1_T008919	PITG_23095T0	PPTG_15237T0	PYU1_T009879	Pr_75421T0	Pr_75423T0	Phal00308	hpa_813000	jgi|Phyca11|11949|fgenesh1_pm.PHYCAscaffold_87_#_28	jgi|Phyca11|129809|e_gw1.87.130.1	PITG_16873T0	Ps_139313T0	PPTG_15238T0	jgi|Phyca11|576420|estExt2_Genewise1.C_PHYCAscaffold_870127	Ps_139315T0	Ps_145158T0	PYU1_T009797	jgi|Phyca11|113574|e_gw1.24.482.1	PYU1_T008907	Pr_75422T0
48		44	4	6	1	3	5	5	4	3	0	1	4	8	SG07209	Pr_84053T0	PPTG_10232T0	PPTG_00797T0	SG08845	SG19004	PITG_16135T0	PITG_01131T0	PITG_01132T0	Ps_127306T0	Ps_127302T0	Phal13750	Phal13642	Phal01359	PYU1_T001945	Phal08780	PYU1_T001949	Pr_84066T0	PPTG_10217T0	Phal01569	Ps_127307T0	jgi|Phyca11|10393|fgenesh1_pm.PHYCAscaffold_49_#_25	jgi|Phyca11|19513|fgenesh1_pg.PHYCAscaffold_49_#_26	Pr_84054T0	PITG_01625T0	Pr_84055T0	Phal07758	Phal01568	PITG_17285T0	PPTG_10229T0	jgi|Phyca11|122939|e_gw1.49.232.1	SG14337	Ps_127310T0	hpa_808934	PPTG_10230T0
49	Glyco_hydro_30	43	1	8	1	9	6	10	5	3	0	0	0	0	SG03441	jgi|Phyca11|550198|estExt2_Genewise1Plus.C_PHYCAscaffold_360102	Ps_108522T0	Pr_81639T0	Pr_81640T0	PPTG_07665T0	PPTG_09212T0	PITG_04255T0	jgi|Phyca11|117993|e_gw1.35.232.1	jgi|Phyca11|18279|fgenesh1_pg.PHYCAscaffold_35_#_16	PPTG_09217T0	Ps_130491T0	jgi|Phyca11|118114|e_gw1.35.227.1	Ps_130502T0	PPTG_03369T0	Ps_130499T0	PPTG_09210T0	PITG_17501T0	PPTG_14237T0	PITG_17500T0	Ps_130496T0	PPTG_09211T0	jgi|Phyca11|15097|fgenesh1_pg.PHYCAscaffold_11_#_83	jgi|Phyca11|105438|e_gw1.11.442.1	Pr_81642T0	PPTG_09214T0	hpa_808533	Ps_130494T0	PPTG_09216T0	jgi|Phyca11|118289|e_gw1.35.243.1	Ps_130493T0	jgi|Phyca11|508441|fgenesh2_kg.PHYCAscaffold_35_#_24_#_Contig211.1	Pr_51757T0	Pr_51749T0	PPTG_09215T0
50	PALMITOYL-PROTEIN THIOESTERASE/DOLICHYLDIPHOSPHATASE 1	42	2	5	0	7	3	8	12	5	0	0	0	0	SG03538	SG13802	PPTG_00849T0	jgi|Phyca11|112556|e_gw1.22.306.1	Pr_74593T0	jgi|Phyca11|125444|e_gw1.58.161.1	Pr_74592T0	PPTG_00761T0	jgi|Phyca11|20118|fgenesh1_pg.PHYCAscaffold_58_#_18	Pr_79683T0	Pr_79682T0	jgi|Phyca11|6328|fgenesh1_pm.PHYCAscaffold_11_#_44	Pr_81794T0	Pr_82422T0	PPTG_06399T0	PPTG_00760T0	PYU1_T009865	Ps_155327T0	PPTG_17666T0	Ps_142418T0	Pr_77993T0	Pr_75575T0	PYU1_T009869	PPTG_02571T0	jgi|Phyca11|7206|fgenesh1_pm.PHYCAscaffold_17_#_156	jgi|Phyca11|126683|e_gw1.64.134.1	PPTG_02570T0	PITG_05400T0	Pr_85347T0	PYU1_T011802	PYU1_T011814	PPTG_02573T0	Ps_141904T0	PITG_17948T0	Pr_85346T0
51		41	10	1	2	6	20	1	1	0	0	0	0	0	SG07941	SG16062	SG08235	SG14665	SG17338	SG13304	SG10903	SG13305	SG15150	SG13306	Ps_138864T0	hpa_802540	hpa_813158	jgi|Phyca11|12688|fgenesh1_pg.PHYCAscaffold_1_#_140	jgi|Phyca11|4215|fgenesh1_pm.PHYCAscaffold_1_#_128	jgi|Phyca11|502660|fgenesh2_kg.PHYCAscaffold_1_#_120_#_4096857:1	jgi|Phyca11|12687|fgenesh1_pg.PHYCAscaffold_1_#_139	jgi|Phyca11|524916|estExt2_fgenesh1_pm.C_PHYCAscaffold_10125	jgi|Phyca11|524922|estExt2_fgenesh1_pm.C_PHYCAscaffold_10133	PITG_11338T0	PITG_11339T0	PITG_12781T0	PITG_12783T0	PITG_11340T0	PITG_12770T0	PITG_22151T0	PITG_11341T0	PITG_12769T0	PITG_22977T0	PITG_12782T0	PITG_12776T0	PITG_12777T0	PITG_12779T0	PITG_12778T0	PITG_21884T0
52	RXLR	40	40	0	0	0	0	0	0	0	0	0	0	0	SG00023	SG18381	SG18025	SG00554	SG01326	SG03970	SG00556	SG07464	SG02554	SG18372	SG13299	SG18377	SG04243	SG01325	SG01591	SG04245	SG15063	SG15979	SG04379	SG18300	SG03408	SG11485	SG18247	SG06216	SG18165	SG11486	SG16409	SG17939	SG09207	SG18588	SG10539	SG00847	SG01580	SG11083	SG11388
53	Peroxidase_2	39	2	7	0	5	5	7	6	3	2	0	0	2	SG04723	PPTG_05986T0	PITG_14418T0	PPTG_05987T0	jgi|Phyca11|106688|e_gw1.12.293.1	PPTG_05980T0	Ps_132949T0	PYU1_T002871	Pr_80935T0	SG10869	PPTG_04672T0	Pr_71319T0	PYU1_T002443	PITG_04900T0	PYU1_T002442	Ps_109277T0	Phal07519	Ps_109477T0	jgi|Phyca11|113839|e_gw1.25.346.1	Pr_41777T0	PPTG_12865T0	PITG_05254T0	PITG_05253T0	PPTG_19846T0	jgi|Phyca11|15282|fgenesh1_pg.PHYCAscaffold_12_#_107	Ps_140215T0	Ps_140214T0	jgi|Phyca11|114244|e_gw1.25.338.1	Pr_84899T0	Pr_86050T0	Ps_140211T0	PITG_07698T0	Pr_81795T0	PPTG_09437T0	Ps_136037T0
54		39	2	7	0	8	5	4	6	4	0	0	0	3	SG06183	SG09410	PPTG_19428T0	jgi|Phyca11|509574|fgenesh2_kg.PHYCAscaffold_47_#_65_#_4097856:1	Pr_82601T0	Ps_137787T0	PITG_14270T0	PYU1_T009144	PYU1_T006952	PYU1_T006947	PYU1_T006946	PPTG_10126T0	PPTG_10125T0	Pr_81374T0	Ps_134790T0	Ps_134789T0	Ps_130796T0	jgi|Phyca11|99597|e_gw1.4.633.1	jgi|Phyca11|5068|fgenesh1_pm.PHYCAscaffold_4_#_156	Pr_73609T0	Pr_84522T0	Phal12265	PPTG_07123T0	Ps_138875T0	Pr_84523T0	Ps_138874T0	jgi|Phyca11|119684|e_gw1.39.235.1	PITG_03543T0	jgi|Phyca11|119862|e_gw1.39.236.1	jgi|Phyca11|4210|fgenesh1_pm.PHYCAscaffold_1_#_123	PITG_18280T0	jgi|Phyca11|12671|fgenesh1_pg.PHYCAscaffold_1_#_123	Phal06238	PITG_05725T0	jgi|Phyca11|132506|e_gw1.175.5.1
55		38	0	8	0	6	3	7	4	8	2	0	0	0	PYU1_T004918	Ps_108716T0	Ps_133594T0	jgi|Phyca11|528249|estExt2_fgenesh1_pm.C_PHYCAscaffold_270160	Pr_76237T0	PITG_03258T0	PITG_03186T0	PPTG_16111T0	jgi|Phyca11|114799|e_gw1.27.314.1	PPTG_16112T0	Pr_78328T0	PPTG_16113T0	Ps_133597T0	Ps_133596T0	Pr_85882T0	jgi|Phyca11|534779|estExt2_fgenesh1_pg.C_PHYCAscaffold_270136	PPTG_16110T0	jgi|Phyca11|114726|e_gw1.27.340.1	PPTG_12692T0	PITG_03256T0	Ps_132980T0	Ps_133603T0	PYU1_T004924	jgi|Phyca11|6934|fgenesh1_pm.PHYCAscaffold_15_#_95	PYU1_T001402	Ps_139914T0	PYU1_T004923	PYU1_T004870	SPRG_15161T0	SPRG_09339T0	Ps_133595T0	PYU1_T014416	Pr_85881T0	PYU1_T015128	PYU1_T004920
56		38	0	12	1	3	2	10	6	4	0	0	0	0	Ps_131628T0	PITG_08913T0	Pr_86411T0	Ps_134968T0	hpa_808706	Ps_135475T0	Ps_135505T0	Ps_135502T0	Ps_135498T0	Ps_135476T0	Ps_135497T0	PPTG_14348T0	Ps_135504T0	PPTG_15723T0	PYU1_T005949	Ps_135488T0	jgi|Phyca11|554266|estExt2_Genewise1Plus.C_PHYCAscaffold_600131	PYU1_T005948	PYU1_T005181	PYU1_T005180	PPTG_14351T0	PITG_08052T0	Pr_78608T0	PPTG_14349T0	Pr_78603T0	Pr_78602T0	PPTG_14343T0	jgi|Phyca11|125789|e_gw1.60.266.1	PPTG_14337T0	Ps_135496T0	PPTG_14355T0	PPTG_14357T0	Pr_73008T0	PPTG_14354T0	Ps_157244T0
57	Cutinase	37	2	15	1	5	4	1	4	0	0	2	2	1	SG13025	SG13653	Ps_127983T0	Ps_127981T0	Ps_109741T0	Ps_109756T0	jgi|Phyca11|575164|estExt2_Genewise1.C_PHYCAscaffold_710060	jgi|Phyca11|555221|estExt2_Genewise1Plus.C_PHYCAscaffold_710062	Ps_127980T0	Ps_127979T0	Pr_47458T0	Pr_71624T0	Ps_127977T0	Ps_127975T0	PITG_12361T0	Ps_127976T0	Ps_127974T0	PITG_12422T0	Ps_143279T0	Ps_143280T0	Pr_78496T0	jgi|Phyca11|97317|e_gw1.1.610.1	PITG_12401T0	jgi|Phyca11|555222|estExt2_Genewise1Plus.C_PHYCAscaffold_710063	jgi|Phyca11|537009|estExt2_fgenesh1_pg.C_PHYCAscaffold_710020	Ps_127982T0	Ps_109740T0	Phal11466	Pr_74999T0	PPTG_19215T0	PITG_12832T0	hpa_802214	Ps_143297T0	AlNc14C205G8793.1	AC2VRR_s00095g26
58		36	0	0	0	0	0	0	0	0	0	20	16	0	AlNc14C125G13416.1	AC2VRR_s00093g29	AC2VRR_s00093g43	AC2VRR_s00093g51	AC2VRR_s00093g61	AC2VRR_s00093g74	AlNc14C140G13405.1	AlNc14C83G13418.1	AlNc14C7G1010.1	AlNc14C302G10393.1	AlNc14C26G2552.1	AlNc14C407G13406.1	AlNc14C158G13409.1	AC2VRR_s00002g35	AlNc14C80G5281.1	AlNc14C197G8580.1	AlNc14C313G13412.1	AlNc14C906G13410.1	AlNc14C832G12555.1	AlNc14C1495G12967.1	AlNc14C262G9825.1	AC2VRR_s00169g27	AC2VRR_s00169g19	AC2VRR_s00054g112	AlNc14C74G13413.1	AC2VRR_s00189g96	AC2VRR_s00113g29	AlNc14C315G10524.1	AlNc14C300G10365.1	AC2VRR_s00061g103	AC2VRR_s00215g36	AC2VRR_s00008g1	AC2VRR_s00025g4	AlNc14C444G13415.1	AlNc14C228G9250.1
59		35	0	9	1	6	1	6	8	2	0	1	0	1	Ps_108739T0	PPTG_17405T0	jgi|Phyca11|98685|e_gw1.3.906.1	jgi|Phyca11|98516|e_gw1.3.905.1	hpa_802969	PPTG_15710T0	Ps_109739T0	Ps_109619T0	jgi|Phyca11|101651|e_gw1.5.366.1	Pr_75232T0	Pr_75228T0	jgi|Phyca11|13827|fgenesh1_pg.PHYCAscaffold_5_#_41	Ps_145393T0	Ps_144175T0	jgi|Phyca11|560479|estExt2_Genewise1.C_PHYCAscaffold_50120	Pr_75237T0	PPTG_15711T0	Ps_144182T0	Pr_75229T0	PPTG_15714T0	Ps_144181T0	jgi|Phyca11|101447|e_gw1.5.354.1	Pr_75238T0	PPTG_15715T0	Phal11158	PYU1_T004204	PYU1_T004202	PITG_09470T0	Pr_75236T0	Ps_144176T0	PPTG_17406T0	Pr_75230T0	Ps_144198T0	Pr_75224T0	AlNc14C153G7569.1
60		35	0	4	1	5	1	8	6	3	0	3	3	1	Ps_128538T0	PPTG_08953T0	jgi|Phyca11|551416|estExt2_Genewise1Plus.C_PHYCAscaffold_420067	hpa_808347	Pr_83003T0	PPTG_08955T0	Ps_155486T0	jgi|Phyca11|551419|estExt2_Genewise1Plus.C_PHYCAscaffold_420070	Pr_83002T0	PPTG_08954T0	PITG_04321T0	PPTG_08842T0	jgi|Phyca11|6787|fgenesh1_pm.PHYCAscaffold_14_#_91	PYU1_T006694	PYU1_T006693	PYU1_T006705	Pr_85851T0	jgi|Phyca11|120591|e_gw1.42.380.1	Pr_82969T0	PPTG_09009T0	Pr_85074T0	Pr_87807T0	PPTG_09000T0	jgi|Phyca11|120691|e_gw1.42.371.1	Ps_138574T0	AC2VRR_s00185g281	AlNc14C9G1176.1	Phal00426	PPTG_03744T0	AC2VRR_s00153g53	AlNc14C34G3052.1	AlNc14C236G9399.1	AC2VRR_s00153g55	Ps_128540T0	PPTG_19836T0
61		35	0	8	2	4	4	6	9	2	0	0	0	0	Ps_135611T0	Pr_79405T0	Ps_135618T0	Ps_135617T0	Ps_135616T0	PITG_07573T0	Ps_135613T0	Pr_86940T0	Pr_79402T0	Pr_79400T0	Ps_135615T0	Pr_79401T0	jgi|Phyca11|531396|estExt2_fgenesh1_pm.C_PHYCAscaffold_1700001	Pr_86979T0	jgi|Phyca11|130290|e_gw1.92.100.1	hpa_805247	hpa_805250	Pr_79398T0	Ps_135619T0	PITG_07578T0	Pr_79399T0	PITG_07582T0	PYU1_T012314	PYU1_T012295	PITG_07576T0	PPTG_08666T0	Ps_135620T0	jgi|Phyca11|576581|estExt2_Genewise1.C_PHYCAscaffold_920012	jgi|Phyca11|21868|fgenesh1_pg.PHYCAscaffold_170_#_3	PPTG_08669T0	PPTG_08665T0	PPTG_08661T0	Pr_86980T0	PPTG_08662T0	PPTG_08664T0
62		35	0	6	0	0	21	8	0	0	0	0	0	0	Ps_159181T0	Ps_159265T0	Ps_159258T0	Ps_159256T0	Ps_159278T0	Ps_159257T0	PPTG_20340T0	PPTG_04478T0	PITG_04097T0	PPTG_18954T0	PPTG_12798T0	PITG_20300T0	PITG_04090T0	PPTG_03368T0	PITG_18675T0	PPTG_12790T0	PITG_04194T0	PPTG_20019T0	PITG_04086T0	PITG_04085T0	PITG_20301T0	PITG_20303T0	PITG_18683T0	PITG_18670T0	PPTG_13757T0	PITG_22604T0	PITG_18685T0	PITG_04089T0	PITG_04081T0	PITG_23185T0	PITG_22648T0	PITG_23135T0	PITG_20857T0	PITG_22725T0	PITG_23138T0
63		34	0	2	1	3	4	3	4	14	0	1	1	1	PYU1_T008435	PYU1_T008434	PYU1_T008432	PPTG_05266T0	PITG_02505T0	PYU1_T005237	PITG_02525T0	Pr_86099T0	Pr_79187T0	PPTG_05250T0	Ps_139079T0	jgi|Phyca11|117248|e_gw1.32.303.1	PYU1_T009388	Pr_71532T0	Ps_108257T0	Pr_77586T0	jgi|Phyca11|117147|e_gw1.32.314.1	Phal05601	hpa_807579	PYU1_T009393	PYU1_T009391	PPTG_05402T0	PYU1_T009387	PITG_23236T0	PITG_22708T0	PYU1_T008464	PYU1_T008463	jgi|Phyca11|16186|fgenesh1_pg.PHYCAscaffold_18_#_74	PYU1_T009392	PYU1_T009389	AlNc14C26G2564.1	PYU1_T009390	AC2VRR_s00136g146	PYU1_T009395
64		34	0	7	0	2	5	4	4	3	6	1	0	2	SPRG_20640T0	SPRG_04986T0	SPRG_19601T0	PITG_15969T0	Ps_131949T0	Ps_131951T0	Ps_131950T0	Pr_74129T0	PPTG_12747T0	PITG_15963T0	Phal04084	PITG_15964T0	PPTG_12760T0	Pr_74130T0	Ps_131958T0	PPTG_12759T0	Pr_74124T0	PITG_15968T0	Ps_131956T0	Ps_141055T0	Ps_131957T0	PYU1_T000857	AlNc14C64G4601.1	jgi|Phyca11|59140|gw1.48.298.1	Pr_95696T0	PYU1_T000853	jgi|Phyca11|552503|estExt2_Genewise1Plus.C_PHYCAscaffold_480158	PPTG_15075T0	PITG_00123T0	Phal03875	PYU1_T012763	SPRG_04985T0	SPRG_20637T0	SPRG_10755T0
65		34	0	4	0	1	19	4	6	0	0	0	0	0	Ps_159079T0	PITG_11344T0	Pr_97257T0	Pr_97380T0	Pr_97256T0	PITG_09739T0	PITG_09773T0	Pr_97259T0	Ps_159219T0	PITG_15341T0	Pr_97258T0	Ps_159106T0	Ps_159220T0	PITG_14983T0	PITG_14783T0	PITG_14984T0	PITG_14787T0	PITG_14986T0	PITG_22935T0	PITG_11384T0	PITG_21422T0	PITG_11350T0	PITG_11383T0	Pr_78800T0	jgi|Phyca11|133393|e_gw1.438.3.1	PITG_21778T0	PPTG_03025T0	PITG_09741T0	PITG_13612T0	PPTG_20416T0	PPTG_10562T0	PITG_01934T0	PPTG_06677T0	PITG_15337T0
66	EGF	33	3	3	4	2	3	3	2	4	2	2	2	3	SG07451	hpa_814128	Pr_77101T0	Phal14259	PPTG_04194T0	PITG_07249T0	Ps_129198T0	jgi|Phyca11|57493|gw1.23.202.1	PYU1_T011358	PYU1_T008885	Phal13012	Pr_80861T0	PPTG_13153T0	SG19031	PITG_06325T0	Ps_140877T0	hpa_812554	hpa_813969	AlNc14C85G5454.1	AlNc14C26G2543.1	AC2VRR_s00136g166	PYU1_T010290	Ps_135693T0	PYU1_T010301	PITG_06816T0	PPTG_18620T0	SG16172	jgi|Phyca11|13207|fgenesh1_pg.PHYCAscaffold_3_#_20	SPRG_03619T0	SPRG_03582T0	AC2VRR_s00147g122	Phal14014	hpa_812555
67	FAMILY NOT NAMED	33	4	4	1	2	4	3	3	6	5	1	0	0	SG08212	SG08242	SG08236	Pr_80517T0	Ps_136246T0	Pr_80516T0	PITG_02909T0	PITG_02910T0	Pr_80515T0	jgi|Phyca11|507656|fgenesh2_kg.PHYCAscaffold_29_#_52_#_Contig3201.1	Ps_136247T0	PPTG_15966T0	PPTG_15967T0	hpa_809829	Ps_136248T0	PYU1_T008449	PYU1_T008937	PYU1_T008922	Ps_133162T0	jgi|Phyca11|537910|estExt2_Genewise1Plus.C_PHYCAscaffold_10024	PYU1_T009781	PITG_14583T0	PPTG_13947T0	AlNc14C178G8172.1	PYU1_T008940	PITG_06170T0	SG18553	PYU1_T000614	SPRG_07744T0	SPRG_07749T0	SPRG_15779T0	SPRG_20198T0	SPRG_20711T0
68		33	0	16	0	1	6	5	5	0	0	0	0	0	Ps_127824T0	Ps_159004T0	Ps_135585T0	Pr_97314T0	Pr_76324T0	Pr_97377T0	Pr_97313T0	PPTG_12421T0	Ps_159271T0	PPTG_04429T0	PPTG_10692T0	PPTG_10689T0	PITG_18986T0	Ps_134429T0	Ps_159272T0	Ps_139923T0	Ps_139921T0	Ps_139466T0	Ps_159105T0	Ps_159104T0	Ps_159244T0	Ps_159190T0	PITG_12722T0	PPTG_05125T0	PITG_15255T0	Ps_159103T0	PITG_12721T0	PITG_13550T0	Ps_159164T0	jgi|Phyca11|20942|fgenesh1_pg.PHYCAscaffold_77_#_10	Pr_97315T0	Ps_159193T0	PITG_02387T0
69		32	2	7	1	5	3	5	2	6	1	0	0	0	SG03084	Ps_133629T0	PPTG_14297T0	Pr_82625T0	PPTG_15788T0	PPTG_02039T0	PPTG_09966T0	PITG_20522T0	Ps_131590T0	Ps_142361T0	hpa_811582	jgi|Phyca11|5410|fgenesh1_pm.PHYCAscaffold_5_#_213	jgi|Phyca11|11008|fgenesh1_pm.PHYCAscaffold_60_#_16	Ps_137257T0	PYU1_T004927	PYU1_T004925	PYU1_T004930	PYU1_T004929	Ps_145401T0	jgi|Phyca11|122162|e_gw1.47.414.1	PITG_08130T0	SG08540	Ps_138342T0	jgi|Phyca11|6731|fgenesh1_pm.PHYCAscaffold_14_#_35	Pr_82083T0	PYU1_T003019	PITG_20520T0	jgi|Phyca11|552406|estExt2_Genewise1Plus.C_PHYCAscaffold_470344	PPTG_09965T0	Ps_142360T0	SPRG_02511T0	PYU1_T001180
70	p450	32	2	6	0	2	0	6	4	5	5	0	0	2	SG09302	Pr_74171T0	jgi|Phyca11|543455|estExt2_Genewise1Plus.C_PHYCAscaffold_120175	Ps_142533T0	SG09303	Pr_79065T0	PPTG_05800T0	Phal10651	jgi|Phyca11|106739|e_gw1.12.517.1	PYU1_T011705	Pr_76754T0	PYU1_T006250	PYU1_T006258	Ps_139403T0	PPTG_14562T0	Phal10903	Ps_139397T0	PPTG_18818T0	PPTG_01318T0	Ps_132088T0	Ps_136115T0	PPTG_01926T0	Pr_75732T0	PPTG_13286T0	PYU1_T011821	PYU1_T006167	SPRG_07964T0	SPRG_12800T0	SPRG_05921T0	SPRG_14730T0	Ps_138755T0	SPRG_20929T0
71		32	0	12	3	4	5	4	4	0	0	0	0	0	Ps_127171T0	Ps_136238T0	Ps_145088T0	Ps_136233T0	Ps_136232T0	PPTG_15947T0	PPTG_15948T0	PITG_06591T0	PITG_02928T0	jgi|Phyca11|8554|fgenesh1_pm.PHYCAscaffold_29_#_35	PITG_02935T0	jgi|Phyca11|548510|estExt2_Genewise1Plus.C_PHYCAscaffold_290110	Pr_80500T0	Ps_132682T0	Pr_83272T0	hpa_809836	hpa_810945	Ps_132866T0	PITG_06585T0	Pr_80501T0	Ps_145152T0	Ps_136237T0	Ps_136231T0	PPTG_19662T0	jgi|Phyca11|17606|fgenesh1_pg.PHYCAscaffold_29_#_33	Ps_143531T0	jgi|Phyca11|14034|fgenesh1_pg.PHYCAscaffold_5_#_248	PPTG_15796T0	PITG_20764T0	hpa_810555	Ps_143536T0	Pr_81161T0
72		32	0	7	5	2	5	6	6	0	0	0	0	1	Ps_136908T0	Ps_145366T0	PITG_15093T0	Pr_86038T0	Pr_77989T0	Pr_80770T0	PPTG_08586T0	PITG_14720T0	jgi|Phyca11|119558|e_gw1.39.247.1	Ps_141898T0	Ps_141896T0	PPTG_11132T0	PITG_11528T0	hpa_811009	hpa_805256	Ps_142215T0	PPTG_08590T0	Pr_77983T0	jgi|Phyca11|119659|e_gw1.39.249.1	PITG_20953T0	Phal01609	hpa_807735	hpa_807738	hpa_814621	PPTG_15370T0	Ps_141895T0	Pr_86036T0	Pr_77991T0	Ps_158491T0	PPTG_08594T0	PPTG_08591T0	PITG_19485T0
73		31	0	10	0	1	12	6	1	0	0	0	0	1	Ps_136045T0	PITG_06478T0	PPTG_03663T0	PITG_09316T0	PITG_15764T0	Ps_159274T0	Ps_158996T0	Ps_136877T0	Ps_159130T0	PPTG_06024T0	PITG_10248T0	Ps_159075T0	PITG_05771T0	Pr_97213T0	PITG_15763T0	Ps_159100T0	Ps_158995T0	PITG_04055T0	Ps_159141T0	PPTG_01041T0	PPTG_03086T0	PITG_23061T0	Ps_159101T0	PPTG_13028T0	PPTG_05132T0	PITG_17670T0	jgi|Phyca11|122592|e_gw1.48.266.1	PITG_01907T0	PITG_13119T0	PITG_13125T0	Phal00100
74	TARTRATE-RESISTANT ACID PHOSPHATASE TYPE 5	31	1	6	1	4	5	4	4	2	0	1	2	1	SG08501	jgi|Phyca11|549194|estExt2_Genewise1Plus.C_PHYCAscaffold_310317	Pr_81902T0	PITG_18117T0	PITG_18397T0	Ps_134614T0	PITG_18396T0	hpa_807463	Ps_134612T0	Ps_140694T0	Pr_81906T0	Pr_83415T0	jgi|Phyca11|535078|estExt2_fgenesh1_pg.C_PHYCAscaffold_310072	jgi|Phyca11|109025|e_gw1.16.331.1	PITG_10637T0	Ps_139431T0	PPTG_19100T0	PYU1_T007575	Ps_142478T0	Pr_75520T0	PITG_04891T0	jgi|Phyca11|120086|e_gw1.40.228.1	Phal05962	PYU1_T007567	PPTG_19102T0	AlNc14C252G9671.1	Ps_134616T0	AC2VRR_s00061g91	PPTG_19103T0	PPTG_19104T0	AC2VRR_s00061g58
75		30	0	9	0	5	1	6	8	1	0	0	0	0	Ps_129651T0	jgi|Phyca11|507013|fgenesh2_kg.PHYCAscaffold_24_#_5_#_Contig4825.1	Pr_73561T0	Pr_82760T0	PPTG_00395T0	Pr_82761T0	PPTG_00396T0	Pr_82759T0	Pr_86459T0	Ps_135217T0	PYU1_T003515	jgi|Phyca11|12354|fgenesh1_pm.PHYCAscaffold_108_#_3	Ps_135221T0	PPTG_00398T0	Ps_135222T0	PPTG_00399T0	Ps_135219T0	Pr_84465T0	PPTG_03658T0	jgi|Phyca11|19920|fgenesh1_pg.PHYCAscaffold_54_#_17	Ps_141185T0	Ps_141189T0	PITG_20786T0	Pr_78870T0	Ps_133525T0	PPTG_03659T0	Pr_84466T0	jgi|Phyca11|577335|estExt2_Genewise1.C_PHYCAscaffold_1080005	Ps_141184T0	jgi|Phyca11|21699|fgenesh1_pg.PHYCAscaffold_108_#_5
76	TRANSCRIPTION INITIATION FACTOR TFIID SUBUNIT 10	28	2	2	4	0	5	3	12	0	0	0	0	0	hpa_812315	hpa_812310	hpa_811422	SG17498	Pr_86600T0	Pr_86023T0	Pr_76309T0	Pr_85042T0	Ps_131119T0	PPTG_19191T0	Ps_131125T0	SG14870	PITG_06419T0	PPTG_12984T0	PPTG_12967T0	PITG_15424T0	PITG_23054T0	Pr_97357T0	Pr_97379T0	Pr_97222T0	Pr_86033T0	hpa_806765	Pr_97236T0	Pr_97237T0	Pr_86034T0	PITG_06413T0	PITG_13072T0	Pr_86191T0
77		28	28	0	0	0	0	0	0	0	0	0	0	0	SG11552	SG01423	SG08485	SG09338	SG07409	SG09873	SG09336	SG10932	SG01515	SG10199	SG18503	SG15172	SG11137	SG03392	SG15749	SG18976	SG17538	SG06889	SG06434	SG02988	SG02370	SG10770	SG17609	SG04079	SG06859	SG14911	SG02050	SG15962
78		28	0	4	0	1	1	5	10	7	0	0	0	0	Ps_131177T0	Pr_83952T0	Pr_83951T0	PITG_04071T0	PPTG_15296T0	Pr_83986T0	Pr_72402T0	Pr_85045T0	PPTG_07598T0	Pr_81438T0	PYU1_T014479	Ps_133391T0	PYU1_T014482	PYU1_T014480	Pr_85046T0	PYU1_T014484	Pr_80732T0	PPTG_17842T0	Pr_83462T0	Ps_133354T0	Ps_133390T0	PPTG_07595T0	PYU1_T014992	PYU1_T014483	jgi|Phyca11|97539|e_gw1.2.784.1	PPTG_19847T0	PYU1_T014669	Pr_86122T0
79		27	3	1	1	2	1	2	4	8	3	1	0	1	SG00272	SG09201	Pr_96867T0	Ps_158318T0	SG14734	PITG_05114T0	PPTG_03812T0	Pr_82845T0	hpa_805662	jgi|Phyca11|108066|e_gw1.14.557.1	SPRG_05634T0	SPRG_15475T0	PYU1_T001217	PYU1_T001215	PYU1_T001200	PYU1_T001216	Pr_73565T0	Phal14228	PPTG_03703T0	jgi|Phyca11|510153|fgenesh2_kg.PHYCAscaffold_54_#_47_#_Contig1105.1	PYU1_T001207	SPRG_10505T0	Pr_73546T0	PYU1_T014554	PYU1_T014555	PYU1_T014548	AlNc14C3G452.1
80	Metallopeptidase	27	3	2	2	2	2	2	2	4	5	0	1	2	SG03341	SG17578	Ps_132143T0	PITG_09824T0	Pr_77012T0	jgi|Phyca11|536039|estExt2_fgenesh1_pg.C_PHYCAscaffold_460078	PPTG_02940T0	Phal03961	hpa_802164	PYU1_T002648	SG07476	hpa_802176	PPTG_18814T0	Pr_76987T0	jgi|Phyca11|536027|estExt2_fgenesh1_pg.C_PHYCAscaffold_460054	Ps_132092T0	PITG_09851T0	Phal06247	PYU1_T002559	AC2VRR_s00251g172	PYU1_T003190	SPRG_08269T0	SPRG_08679T0	SPRG_17867T0	SPRG_05080T0	SPRG_11354T0	PYU1_T005360
81	Neurokinin_B	27	3	2	2	3	3	3	4	5	0	0	0	2	SG04829	SG09954	Ps_129645T0	Pr_79381T0	PPTG_06913T0	Phal09502	PITG_15628T0	jgi|Phyca11|50280|gw1.44.109.1	Pr_79376T0	PYU1_T001499	PYU1_T001500	PPTG_03113T0	Phal13067	PITG_11903T0	PYU1_T009033	SG12035	Ps_143773T0	Pr_82113T0	PPTG_03087T0	hpa_814151	jgi|Phyca11|509825|fgenesh2_kg.PHYCAscaffold_50_#_26_#_4096597:3	Pr_87887T0	PITG_11883T0	jgi|Phyca11|536288|estExt2_fgenesh1_pg.C_PHYCAscaffold_500048	hpa_814150	PYU1_T001498	PYU1_T009046
82	Galactosyl_T	27	1	5	1	3	5	6	3	1	0	0	0	2	SG08115	PPTG_12305T0	PITG_20413T0	jgi|Phyca11|566444|estExt2_Genewise1.C_PHYCAscaffold_210143	Ps_127795T0	Phal01689	Ps_127833T0	Ps_155353T0	Pr_76641T0	PPTG_12307T0	PPTG_12306T0	Pr_76640T0	jgi|Phyca11|112214|e_gw1.21.231.1	Ps_138550T0	Ps_127835T0	PPTG_12304T0	hpa_810154	jgi|Phyca11|527634|estExt2_fgenesh1_pm.C_PHYCAscaffold_210040	PITG_20412T0	Pr_76643T0	PPTG_12310T0	PITG_13098T0	PPTG_12309T0	Phal01688	PITG_13100T0	PITG_20417T0	PYU1_T000317
83		27	0	7	0	9	3	3	5	0	0	0	0	0	PPTG_02087T0	PPTG_02099T0	Ps_137913T0	Ps_137914T0	Ps_140639T0	Ps_140640T0	Ps_140660T0	PITG_19544T0	PITG_19549T0	PITG_19548T0	PPTG_02086T0	Ps_140647T0	Ps_140655T0	jgi|Phyca11|11336|fgenesh1_pm.PHYCAscaffold_66_#_46	jgi|Phyca11|510788|fgenesh2_kg.PHYCAscaffold_66_#_62_#_4098839:1	jgi|Phyca11|512020|fgenesh2_kg.PHYCAscaffold_117_#_1_#_4098839:1	jgi|Phyca11|512026|fgenesh2_kg.PHYCAscaffold_117_#_7_#_Contig2375.1	jgi|Phyca11|557210|estExt2_Genewise1Plus.C_PHYCAscaffold_1040028	jgi|Phyca11|537655|estExt2_fgenesh1_pg.C_PHYCAscaffold_1040006	jgi|Phyca11|21762|fgenesh1_pg.PHYCAscaffold_117_#_8	jgi|Phyca11|13974|fgenesh1_pg.PHYCAscaffold_5_#_188	jgi|Phyca11|13975|fgenesh1_pg.PHYCAscaffold_5_#_189	Pr_83044T0	Pr_83040T0	Pr_83051T0	Pr_83045T0	Pr_83052T0
84		27	0	5	0	0	0	1	21	0	0	0	0	0	Ps_127429T0	Ps_131910T0	Ps_136512T0	Pr_79461T0	Pr_83693T0	Pr_84322T0	Pr_87164T0	Pr_86334T0	Pr_87939T0	Pr_80169T0	Pr_87425T0	Pr_87529T0	Pr_87580T0	Pr_80539T0	Ps_135129T0	Ps_135126T0	Pr_81001T0	Pr_82175T0	Pr_79585T0	Pr_86153T0	Pr_74984T0	Pr_83941T0	Pr_82517T0	Pr_87569T0	Pr_85529T0	PPTG_13907T0	Pr_87004T0
85	MULTI-COPPER OXIDASE	25	3	5	1	2	2	4	6	0	1	0	1	0	SG11158	SG12157	SG12158	PPTG_11305T0	PITG_17323T0	Pr_80035T0	Ps_137990T0	Ps_137993T0	PPTG_19524T0	Pr_80024T0	Pr_80025T0	Ps_137983T0	jgi|Phyca11|115240|e_gw1.28.108.1	Pr_80028T0	Pr_80026T0	jgi|Phyca11|115385|e_gw1.28.124.1	PPTG_11320T0	Pr_80027T0	Ps_137984T0	hpa_802486	PITG_17302T0	PPTG_11319T0	AC2VRR_s00189g288	Ps_128689T0	SPRG_01703T0
86		25	0	3	1	5	3	3	3	5	2	0	0	0	Ps_128760T0	PPTG_09680T0	Pr_72959T0	PITG_16015T0	jgi|Phyca11|555398|estExt2_Genewise1Plus.C_PHYCAscaffold_720135	jgi|Phyca11|127790|e_gw1.72.114.1	jgi|Phyca11|20784|fgenesh1_pg.PHYCAscaffold_72_#_48	Pr_93402T0	Ps_155547T0	Pr_79313T0	PPTG_06749T0	jgi|Phyca11|504245|fgenesh2_kg.PHYCAscaffold_6_#_162_#_4098002:1	PITG_15217T0	hpa_809483	Ps_129510T0	PYU1_T012928	PYU1_T012199	PYU1_T012921	PYU1_T012975	PYU1_T012920	PPTG_03860T0	PITG_08597T0	jgi|Phyca11|121991|e_gw1.46.205.1	SPRG_04595T0	SPRG_12316T0
87	RXLR	24	4	3	1	3	2	0	11	0	0	0	0	0	SG03261	SG06817	Pr_81825T0	Pr_81823T0	Pr_81822T0	SG04256	Pr_78748T0	hpa_800664	jgi|Phyca11|10713|fgenesh1_pm.PHYCAscaffold_53_#_54	PITG_07569T0	SG06238	Ps_143795T0	PITG_07566T0	Pr_97341T0	Ps_141401T0	Pr_83582T0	Pr_77786T0	Pr_74178T0	jgi|Phyca11|13953|fgenesh1_pg.PHYCAscaffold_5_#_167	jgi|Phyca11|13936|fgenesh1_pg.PHYCAscaffold_5_#_150	Ps_142717T0	Pr_77763T0	Pr_77765T0	Pr_85589T0
88		24	0	4	0	4	13	2	1	0	0	0	0	0	Ps_128646T0	PITG_18763T0	PITG_15978T0	PITG_18762T0	PITG_20581T0	PITG_20582T0	PITG_12205T0	PITG_11624T0	PITG_12210T0	Ps_131410T0	jgi|Phyca11|533015|estExt2_fgenesh1_pg.C_PHYCAscaffold_90207	jgi|Phyca11|533014|estExt2_fgenesh1_pg.C_PHYCAscaffold_90206	jgi|Phyca11|504821|fgenesh2_kg.PHYCAscaffold_9_#_212_#_4100424:2	PITG_22694T0	PPTG_07924T0	PITG_22693T0	Ps_131415T0	PPTG_14679T0	jgi|Phyca11|504825|fgenesh2_kg.PHYCAscaffold_9_#_216_#_Contig112.1	Ps_143810T0	PITG_02168T0	PITG_23184T0	Pr_73400T0	PITG_02169T0
89		23	2	6	2	4	3	4	2	0	0	0	0	0	SG01584	PPTG_03096T0	jgi|Phyca11|123288|e_gw1.50.225.1	Ps_139667T0	PITG_11891T0	SG12647	PPTG_03095T0	Ps_143766T0	Ps_139668T0	Pr_82119T0	Ps_139665T0	Ps_137520T0	hpa_812338	jgi|Phyca11|552973|estExt2_Genewise1Plus.C_PHYCAscaffold_500233	jgi|Phyca11|509829|fgenesh2_kg.PHYCAscaffold_50_#_30_#_Contig830.1	PITG_11890T0	hpa_812337	PPTG_03094T0	PPTG_10611T0	jgi|Phyca11|509827|fgenesh2_kg.PHYCAscaffold_50_#_28_#_4101678:1	Ps_158817T0	PITG_11889T0	Pr_96240T0
90		23	3	4	1	4	2	2	4	2	0	1	0	0	SG01775	PPTG_00821T0	Pr_73972T0	Pr_73968T0	Pr_73970T0	Ps_127590T0	Pr_73971T0	Ps_127592T0	SG01772	Ps_127595T0	hpa_804231	jgi|Phyca11|60150|gw1.22.431.1	Ps_127591T0	PPTG_00824T0	jgi|Phyca11|112592|e_gw1.22.433.1	PITG_01655T0	jgi|Phyca11|59875|gw1.22.413.1	PYU1_T005594	PITG_01659T0	AlNc14C1G205.1	SG12897	jgi|Phyca11|114487|e_gw1.26.235.1	PYU1_T005789
91	SOD	23	3	3	0	4	1	4	3	3	1	0	0	1	SG04793	SG05311	PPTG_00440T0	Pr_82388T0	PPTG_00442T0	Phal06323	jgi|Phyca11|537430|estExt2_fgenesh1_pg.C_PHYCAscaffold_890022	PPTG_00441T0	Pr_82390T0	PITG_01199T0	jgi|Phyca11|11970|fgenesh1_pm.PHYCAscaffold_89_#_16	Pr_96316T0	Ps_136932T0	jgi|Phyca11|21306|fgenesh1_pg.PHYCAscaffold_89_#_20	PPTG_16172T0	Ps_136696T0	Ps_136697T0	jgi|Phyca11|505438|fgenesh2_kg.PHYCAscaffold_13_#_88_#_4101587:1	PYU1_T006368	SG15805	PYU1_T006369	PYU1_T011536	SPRG_01170T0
92	Glyco_hydro_31	23	1	4	2	1	3	5	2	3	1	1	0	0	SG05484	hpa_811466	PPTG_07818T0	PITG_11712T0	Pr_73317T0	Ps_108542T0	AlNc14C330G10680.1	SPRG_14313T0	PITG_11112T0	hpa_800270	Pr_76757T0	PYU1_T006194	Ps_130344T0	PPTG_01216T0	jgi|Phyca11|553851|estExt2_Genewise1Plus.C_PHYCAscaffold_550281	PITG_13868T0	PPTG_12772T0	Ps_142616T0	PYU1_T005352	Ps_129859T0	PPTG_02681T0	PYU1_T005253	PPTG_09365T0
93	DNAJ HOMOLOG SUBFAMILY C MEMBER	23	2	0	1	1	2	3	1	2	4	2	2	3	SG07370	PPTG_03315T0	PITG_17683T0	Pr_78097T0	hpa_810471	PYU1_T001593	AlNc14C101G6050.1	SPRG_06103T0	AC2VRR_s00002g11	AC2VRR_s00176g146	PPTG_16905T0	AlNc14C54G4181.1	Phal00953	jgi|Phyca11|507649|fgenesh2_kg.PHYCAscaffold_29_#_45_#_Contig4476.1	SPRG_09418T0	Phal07128	SG16384	Phal10416	PYU1_T008860	SPRG_00888T0	PPTG_08159T0	PITG_00594T0	SPRG_19062T0
94	Elicitin	23	1	4	0	5	2	4	4	2	0	0	0	1	SG07597	PPTG_12446T0	jgi|Phyca11|549042|estExt2_Genewise1Plus.C_PHYCAscaffold_310074	Ps_134731T0	Pr_76296T0	Ps_134730T0	Phal01407	PITG_10772T0	Pr_76297T0	PPTG_12447T0	jgi|Phyca11|116840|e_gw1.31.155.1	Ps_134055T0	Ps_144033T0	PYU1_T010721	Pr_96566T0	PPTG_11409T0	jgi|Phyca11|109069|e_gw1.16.669.1	Pr_80990T0	PYU1_T010722	jgi|Phyca11|567552|estExt2_Genewise1.C_PHYCAscaffold_250260	PPTG_11410T0	jgi|Phyca11|536045|estExt2_fgenesh1_pg.C_PHYCAscaffold_460087	PITG_15497T0
95		23	0	5	1	2	1	4	3	3	2	0	0	2	Ps_128374T0	PPTG_05094T0	PPTG_05106T0	Pr_80491T0	jgi|Phyca11|96173|e_gw1.1.1167.1	Pr_84654T0	Ps_145552T0	jgi|Phyca11|12785|fgenesh1_pg.PHYCAscaffold_1_#_237	Ps_128405T0	Ps_128411T0	PPTG_05057T0	PITG_02320T0	hpa_800839	PPTG_05055T0	Ps_128412T0	Phal01912	Pr_80490T0	Phal01915	PYU1_T004691	PYU1_T009540	PYU1_T009541	SPRG_02002T0	SPRG_01960T0
96		23	0	4	0	2	2	4	6	3	0	0	0	2	Ps_139671T0	PPTG_03082T0	Pr_82123T0	PPTG_03083T0	PPTG_03081T0	Ps_139672T0	Pr_85928T0	Pr_78173T0	Pr_78171T0	jgi|Phyca11|19610|fgenesh1_pg.PHYCAscaffold_50_#_32	Phal08897	Phal08559	PPTG_03142T0	jgi|Phyca11|572872|estExt2_Genewise1.C_PHYCAscaffold_500123	Ps_144419T0	PITG_11940T0	PYU1_T001485	PYU1_T001515	Pr_78170T0	Ps_144420T0	PYU1_T001521	PITG_21038T0	Pr_82121T0
97	DIPHOSPHOINOSITOL POLYPHOSPHATE PHOSPHOHYDROLASE	22	1	2	2	2	6	6	3	0	0	0	0	0	SG11986	PPTG_15549T0	PPTG_03159T0	PPTG_19047T0	jgi|Phyca11|14162|fgenesh1_pg.PHYCAscaffold_6_#_84	PPTG_07435T0	Ps_159073T0	Pr_73724T0	Pr_86166T0	PITG_15679T0	Pr_73707T0	PITG_15726T0	PITG_06308T0	PITG_05846T0	jgi|Phyca11|39353|gw1.107.45.1	hpa_810671	Ps_159127T0	hpa_811157	PITG_05841T0	PPTG_15522T0	PITG_15728T0	PPTG_19051T0
98	INVERTASE-RELATED	22	1	3	2	5	3	3	3	1	0	0	0	1	SG18809	PPTG_09934T0	PITG_14237T0	Ps_137802T0	jgi|Phyca11|509568|fgenesh2_kg.PHYCAscaffold_47_#_59_#_Contig284.1	Pr_82583T0	Ps_137803T0	Pr_82584T0	PPTG_09929T0	hpa_814664	Pr_82582T0	PITG_14238T0	Ps_137804T0	jgi|Phyca11|19369|fgenesh1_pg.PHYCAscaffold_47_#_73	PITG_14243T0	PPTG_09926T0	jgi|Phyca11|132465|e_gw1.169.12.1	Phal09250	jgi|Phyca11|537802|estExt2_fgenesh1_pg.C_PHYCAscaffold_1690003	jgi|Phyca11|537800|estExt2_fgenesh1_pg.C_PHYCAscaffold_1690001	hpa_806372	PYU1_T009242
99		22	0	5	0	1	3	0	4	2	4	2	1	0	Ps_127261T0	PITG_01092T0	PYU1_T010707	jgi|Phyca11|528553|estExt2_fgenesh1_pm.C_PHYCAscaffold_310025	Pr_76316T0	Pr_76313T0	PITG_10754T0	Ps_145398T0	Ps_134704T0	AC2VRR_s00185g392	AlNc14C355G10944.1	Pr_76318T0	PYU1_T001777	AlNc14C61G4472.1	SPRG_16780T0	SPRG_16101T0	SPRG_19530T0	SPRG_17621T0	PITG_10751T0	Ps_134712T0	Pr_74162T0	Ps_144499T0
100	Glyco_hydro_10	21	1	3	1	6	2	2	5	0	0	0	0	1	SG12798	jgi|Phyca11|107321|e_gw1.13.621.1	PITG_17055T0	PPTG_17850T0	PITG_17054T0	Pr_83134T0	Ps_140368T0	Pr_83132T0	jgi|Phyca11|105217|e_gw1.10.466.1	jgi|Phyca11|107267|e_gw1.13.632.1	Phal02022	Pr_85409T0	Ps_108296T0	PPTG_07666T0	Pr_74308T0	jgi|Phyca11|9294|fgenesh1_pm.PHYCAscaffold_36_#_9	jgi|Phyca11|118528|e_gw1.36.234.1	Pr_74319T0	hpa_803998	Ps_131015T0	jgi|Phyca11|553991|estExt2_Genewise1Plus.C_PHYCAscaffold_580074
101		21	0	3	1	2	3	4	2	1	2	1	1	1	Ps_128881T0	PPTG_01670T0	jgi|Phyca11|545940|estExt2_Genewise1Plus.C_PHYCAscaffold_190349	Pr_94485T0	PITG_01447T0	Phal06275	SPRG_01896T0	PPTG_12069T0	AlNc14C333G10711.1	PITG_04724T0	Pr_94159T0	SPRG_12862T0	PYU1_T007556	PPTG_18444T0	jgi|Phyca11|551077|estExt2_Genewise1Plus.C_PHYCAscaffold_400190	PPTG_04753T0	hpa_812090	Ps_158479T0	Ps_132533T0	PITG_22678T0	AC2VRR_s00185g78
102		21	0	1	0	0	0	0	1	0	19	0	0	0	Ps_131166T0	Pr_74236T0	SPRG_16105T0	SPRG_09891T0	SPRG_16103T0	SPRG_20714T0	SPRG_16104T0	SPRG_21068T0	SPRG_12310T0	SPRG_20715T0	SPRG_18837T0	SPRG_12309T0	SPRG_16106T0	SPRG_09802T0	SPRG_04305T0	SPRG_18890T0	SPRG_12306T0	SPRG_09801T0	SPRG_08029T0	SPRG_13799T0	SPRG_09798T0
103	GLUCOSYLCERAMIDASE	20	2	3	1	2	4	4	3	0	0	0	0	1	SG01656	SG11840	jgi|Phyca11|130466|e_gw1.94.24.1	PITG_06134T0	PPTG_18120T0	Ps_158931T0	Pr_84830T0	PITG_12339T0	Pr_76160T0	Phal08160	PITG_03358T0	hpa_806620	Ps_145093T0	Ps_134213T0	Pr_76159T0	PITG_03357T0	jgi|Phyca11|115068|e_gw1.27.230.1	PPTG_16065T0	PPTG_15283T0	PPTG_14860T0
104	LYSOSOMAL ACID LIPASE-RELATED	20	1	1	1	3	3	4	4	2	0	0	0	1	SG01781	jgi|Phyca11|110691|e_gw1.19.208.1	Pr_76386T0	PPTG_01585T0	PITG_01274T0	PYU1_T008733	PYU1_T008734	PPTG_01584T0	jgi|Phyca11|110762|e_gw1.19.198.1	Pr_76393T0	PPTG_12043T0	jgi|Phyca11|7395|fgenesh1_pm.PHYCAscaffold_19_#_49	Pr_71428T0	Pr_76387T0	PPTG_01586T0	Ps_108318T0	PITG_01275T0	PITG_01423T0	Phal04602	hpa_813414
105	Elicitin	20	4	1	0	3	3	5	1	2	0	0	0	1	PYU1_T008918	SG04641	SG06688	SG13555	SG05434	PITG_06370T0	PPTG_13204T0	jgi|Phyca11|510832|fgenesh2_kg.PHYCAscaffold_68_#_8_#_Contig3581.1	Pr_71836T0	Phal14530	Ps_109539T0	jgi|Phyca11|61617|gw1.68.148.1	PPTG_13206T0	PPTG_13210T0	PPTG_13205T0	PPTG_13209T0	jgi|Phyca11|127329|e_gw1.68.153.1	PITG_06373T0	PITG_22799T0	PYU1_T002858
106	EGF	20	1	1	0	1	1	1	2	2	6	3	2	0	SG10784	Pr_93469T0	jgi|Phyca11|505935|fgenesh2_kg.PHYCAscaffold_17_#_20_#_4096803:2	PITG_05660T0	PPTG_02823T0	Ps_155938T0	PYU1_T005393	AC2VRR_s00217g137	AlNc14C20G2068.1	AlNc14C13G1563.1	PYU1_T005395	Pr_73074T0	AlNc14C10G1272.1	AC2VRR_s00062g61	SPRG_03523T0	SPRG_03526T0	SPRG_03522T0	SPRG_11535T0	SPRG_03525T0	SPRG_12262T0
107	BETA1,3-GALACTOSYLTRANSFERASE	20	1	2	2	1	1	1	2	1	4	1	1	3	SG14946	Ps_139553T0	PPTG_13690T0	jgi|Phyca11|564458|estExt2_Genewise1.C_PHYCAscaffold_150024	PITG_08426T0	hpa_813806	hpa_803986	Pr_74029T0	Phal13540	PYU1_T006878	SPRG_09136T0	SPRG_14361T0	SPRG_10670T0	Pr_81242T0	Ps_140751T0	AlNc14C3G395.1	Phal03652	Phal04905	AC2VRR_s00008g274	SPRG_18326T0
108		20	0	2	0	4	3	4	5	2	0	0	0	0	Ps_128367T0	PPTG_05103T0	jgi|Phyca11|97185|e_gw1.1.996.1	Pr_72397T0	jgi|Phyca11|12777|fgenesh1_pg.PHYCAscaffold_1_#_229	Pr_84663T0	Pr_86292T0	PPTG_05073T0	PITG_02368T0	PYU1_T004681	Pr_84661T0	PYU1_T004680	Ps_128396T0	PPTG_05072T0	jgi|Phyca11|96645|e_gw1.1.993.1	Pr_84662T0	PPTG_05074T0	PITG_02332T0	jgi|Phyca11|12778|fgenesh1_pg.PHYCAscaffold_1_#_230	PITG_21289T0
109	N-LINKED OLIGOSACCHARIDE PROCESSING	19	1	1	2	0	1	3	1	2	2	3	1	2	SG06802	PPTG_01999T0	PITG_14939T0	Pr_75680T0	Ps_138120T0	hpa_806277	Phal12352	PYU1_T011872	SPRG_15327T0	AlNc14C35G3119.1	AlNc14C314G10520.1	PYU1_T011240	PPTG_16534T1	PPTG_16534T0	hpa_810490	SPRG_05054T0	AlNc14C257G9743.1	AC2VRR_s00083g44	Phal11299
110		19	0	3	0	8	8	0	0	0	0	0	0	0	Ps_108861T0	Ps_109104T0	Ps_142101T0	jgi|Phyca11|113768|e_gw1.25.501.1	jgi|Phyca11|114012|e_gw1.25.499.1	jgi|Phyca11|114125|e_gw1.25.511.1	jgi|Phyca11|8132|fgenesh1_pm.PHYCAscaffold_25_#_64	jgi|Phyca11|103340|e_gw1.8.893.1	PITG_13593T0	PITG_05918T0	jgi|Phyca11|5186|fgenesh1_pm.PHYCAscaffold_4_#_274	jgi|Phyca11|114163|e_gw1.25.531.1	PITG_22089T0	PITG_05911T0	PITG_05912T0	jgi|Phyca11|114071|e_gw1.25.532.1	PITG_09935T0	PITG_09915T0	PITG_16282T0
111		19	0	0	2	2	2	2	2	6	0	1	1	1	PPTG_11538T0	jgi|Phyca11|532602|estExt2_fgenesh1_pg.C_PHYCAscaffold_60141	Pr_78373T0	hpa_806435	hpa_806442	jgi|Phyca11|526038|estExt2_fgenesh1_pm.C_PHYCAscaffold_60126	PPTG_11537T0	Pr_78374T0	PITG_11388T0	Phal13340	PYU1_T003723	PYU1_T003722	PYU1_T003724	PYU1_T002793	PYU1_T002823	PYU1_T003719	PITG_22934T0	AlNc14C100G6016.1	AC2VRR_s00032g88
112		19	0	2	0	0	1	1	2	2	11	0	0	0	Ps_131700T0	Ps_131702T0	Pr_86401T0	Pr_77479T0	PPTG_09415T0	PITG_07720T0	PYU1_T006859	PYU1_T006855	SPRG_17792T0	SPRG_13959T0	SPRG_11885T0	SPRG_13314T0	SPRG_07900T0	SPRG_13956T0	SPRG_07899T0	SPRG_13960T0	SPRG_13958T0	SPRG_07901T0	SPRG_13955T0
113		18	0	3	0	4	6	3	2	0	0	0	0	0	Pr_82880T0	Ps_130530T0	Ps_159045T0	PITG_15556T0	jgi|Phyca11|536383|estExt2_fgenesh1_pg.C_PHYCAscaffold_520031	Ps_159047T0	jgi|Phyca11|19144|fgenesh1_pg.PHYCAscaffold_44_#_20	jgi|Phyca11|121504|e_gw1.44.327.1	PITG_04165T0	PITG_04164T0	Pr_97284T0	PPTG_07703T0	PITG_04169T0	PITG_18981T0	jgi|Phyca11|126960|e_gw1.65.188.1	PPTG_18519T0	PPTG_16372T0	PITG_04178T0
114		18	2	3	1	3	0	3	3	0	0	1	0	2	SG08571	SG13884	Pr_82715T0	Ps_137552T0	Pr_82720T0	jgi|Phyca11|18448|fgenesh1_pg.PHYCAscaffold_37_#_12	Ps_137595T0	jgi|Phyca11|18449|fgenesh1_pg.PHYCAscaffold_37_#_13	Pr_84117T0	PPTG_08011T0	PPTG_18227T0	PPTG_08010T0	Ps_137550T0	Phal06616	Phal07561	jgi|Phyca11|18450|fgenesh1_pg.PHYCAscaffold_37_#_14	hpa_810115	AlNc14C35G3152.1
115		18	0	4	1	1	1	5	3	1	1	0	0	1	Ps_127147T0	PPTG_10348T0	PPTG_10345T0	Pr_77821T0	Pr_96357T0	PYU1_T001844	PPTG_10347T0	Ps_127149T0	Ps_127151T0	Ps_127148T0	Pr_82494T0	PPTG_10346T0	hpa_806215	PPTG_10344T0	Phal07021	PITG_01024T0	jgi|Phyca11|10458|fgenesh1_pm.PHYCAscaffold_49_#_90	SPRG_04087T0
116		18	0	2	0	3	4	3	2	3	0	0	0	1	jgi|Phyca11|503360|fgenesh2_kg.PHYCAscaffold_3_#_225_#_4099188:1	Ps_131360T0	Pr_93598T0	PYU1_T003171	jgi|Phyca11|503362|fgenesh2_kg.PHYCAscaffold_3_#_227_#_Contig1073.1	PPTG_07988T0	Phal12981	PITG_11696T0	PITG_11692T0	Ps_156264T0	PYU1_T003169	PYU1_T003170	PITG_16145T0	PPTG_06290T0	PITG_09793T0	PPTG_01934T0	jgi|Phyca11|15101|fgenesh1_pg.PHYCAscaffold_11_#_87	Pr_71697T0
117		18	0	3	0	4	1	3	7	0	0	0	0	0	Ps_132421T0	PPTG_10632T0	Pr_84177T0	Pr_84178T0	PPTG_10601T0	PPTG_10629T0	Ps_132430T0	Pr_85632T0	Pr_85634T0	Pr_85633T0	Ps_132429T0	jgi|Phyca11|541690|estExt2_Genewise1Plus.C_PHYCAscaffold_70522	jgi|Phyca11|5719|fgenesh1_pm.PHYCAscaffold_7_#_85	jgi|Phyca11|102730|e_gw1.7.796.1	PITG_13523T0	Pr_87263T0	jgi|Phyca11|20567|fgenesh1_pg.PHYCAscaffold_66_#_43	Pr_87262T0
118		18	0	4	0	2	0	2	10	0	0	0	0	0	Ps_133851T0	PPTG_07589T0	Pr_86900T0	Pr_87867T0	Pr_85049T0	Pr_85047T0	Pr_86123T0	Pr_83461T0	Pr_87700T0	Pr_86902T0	Pr_86096T0	PPTG_07588T0	jgi|Phyca11|21944|fgenesh1_pg.PHYCAscaffold_254_#_1	jgi|Phyca11|12981|fgenesh1_pg.PHYCAscaffold_2_#_77	Ps_133854T0	Ps_133852T0	Ps_133855T0	Pr_85048T0
119		18	0	1	0	9	0	0	8	0	0	0	0	0	Ps_159077T0	Pr_85155T0	Pr_79329T0	Pr_97301T0	Pr_97311T0	Pr_85154T0	Pr_97376T0	Pr_97347T0	jgi|Phyca11|13391|fgenesh1_pg.PHYCAscaffold_3_#_204	jgi|Phyca11|19678|fgenesh1_pg.PHYCAscaffold_50_#_100	jgi|Phyca11|22053|fgenesh1_pg.PHYCAscaffold_535_#_1	jgi|Phyca11|14948|fgenesh1_pg.PHYCAscaffold_10_#_94	jgi|Phyca11|533084|estExt2_fgenesh1_pg.C_PHYCAscaffold_100082	jgi|Phyca11|14944|fgenesh1_pg.PHYCAscaffold_10_#_90	jgi|Phyca11|14941|fgenesh1_pg.PHYCAscaffold_10_#_87	jgi|Phyca11|22034|fgenesh1_pg.PHYCAscaffold_443_#_2	jgi|Phyca11|16223|fgenesh1_pg.PHYCAscaffold_18_#_111	Pr_84009T0
120	RXLR	17	17	0	0	0	0	0	0	0	0	0	0	0	SG11292	SG01998	SG01996	SG07382	SG15747	SG07314	SG14321	SG07383	SG06118	SG01999	SG07667	SG05005	SG09523	SG04292	SG09563	SG18969	SG08692
121		17	1	4	0	3	0	2	4	2	0	0	0	1	SG01688	Ps_130586T0	Pr_73784T0	Pr_93708T0	Ps_156176T0	PYU1_T003822	jgi|Phyca11|504190|fgenesh2_kg.PHYCAscaffold_6_#_107_#_4100628:3	PYU1_T003821	Ps_135607T0	Pr_79408T0	Pr_79407T0	Ps_135606T0	jgi|Phyca11|130237|e_gw1.92.129.1	PPTG_19803T0	PPTG_08671T0	jgi|Phyca11|511621|fgenesh2_kg.PHYCAscaffold_92_#_3_#_Contig2324.1	Phal15074
122		17	4	3	0	2	2	3	3	0	0	0	0	0	Pr_79136T0	SG05765	PPTG_01675T0	PITG_09557T0	PITG_04440T0	SG08309	SG16660	SG16653	PPTG_14579T0	PPTG_14580T0	Ps_141844T0	Ps_137729T0	Pr_79138T0	Pr_79137T0	Ps_141843T0	jgi|Phyca11|14775|fgenesh1_pg.PHYCAscaffold_9_#_151	jgi|Phyca11|12939|fgenesh1_pg.PHYCAscaffold_2_#_35
123		17	8	2	1	1	1	2	1	0	0	0	0	1	SG04882	SG08940	SG05587	SG16887	SG16621	Pr_76364T0	PPTG_18557T0	SG15446	SG11063	Ps_136381T0	Phal01708	PITG_07534T0	Ps_157395T0	PPTG_18392T0	jgi|Phyca11|20018|fgenesh1_pg.PHYCAscaffold_55_#_48	SG10153	hpa_801449
124		17	0	3	0	4	3	6	1	0	0	0	0	0	jgi|Phyca11|109432|e_gw1.16.672.1	Ps_142795T0	PPTG_02199T0	Ps_159007T0	Pr_97215T0	PITG_21107T0	PPTG_17166T0	PITG_13481T0	PPTG_15280T0	Ps_159234T0	PITG_13959T0	PPTG_19641T0	jgi|Phyca11|102326|e_gw1.6.392.1	PPTG_18112T0	PPTG_18108T0	jgi|Phyca11|133575|e_gw1.568.1.1	jgi|Phyca11|14087|fgenesh1_pg.PHYCAscaffold_6_#_9
125		17	2	4	1	1	1	3	2	0	0	0	0	3	SG06391	hpa_805906	SG19243	Pr_74678T0	Ps_129454T0	Ps_145614T0	Ps_129452T0	Ps_129453T0	jgi|Phyca11|509331|fgenesh2_kg.PHYCAscaffold_43_#_129_#_4099208:1	PPTG_03915T0	PITG_12139T0	Phal01274	PPTG_12814T0	Pr_75041T0	PPTG_02154T0	Phal00694	Phal11397
126		17	0	5	0	3	2	2	5	0	0	0	0	0	Pr_82666T0	Ps_133732T0	Ps_133736T0	PPTG_09809T0	jgi|Phyca11|122328|e_gw1.47.126.1	jgi|Phyca11|47881|gw1.47.128.1	PITG_14103T0	Pr_86454T0	Pr_87572T0	Ps_133733T0	PPTG_09808T0	PITG_14104T0	Ps_133735T0	Pr_86452T0	Pr_86455T0	Ps_133738T0	jgi|Phyca11|19300|fgenesh1_pg.PHYCAscaffold_47_#_4
127	ZINC METALLOPROTEASE FAMILY M13 NEPRILYSIN-RELATED	17	1	2	0	1	3	1	1	5	3	0	0	0	SG11610	Ps_156439T0	Pr_94661T0	jgi|Phyca11|509476|fgenesh2_kg.PHYCAscaffold_46_#_61_#_gi|189084635|gb|BT032151.1|	PITG_09870T0	PYU1_T006784	SPRG_11675T0	SPRG_13240T0	SPRG_20800T0	PPTG_05993T0	PITG_18701T0	PYU1_T006788	PITG_07643T0	PYU1_T006795	PYU1_T006793	Ps_159063T0	PYU1_T015101
128	GLYCOSYL HYDROLASE	17	1	5	0	3	1	2	5	0	0	0	0	0	SG14064	jgi|Phyca11|8557|fgenesh1_pm.PHYCAscaffold_29_#_38	Pr_83520T0	Pr_83519T0	jgi|Phyca11|106711|e_gw1.12.511.1	Pr_94521T0	PITG_01399T0	Ps_135936T0	PPTG_05794T0	Pr_79042T0	Ps_143830T0	Pr_82341T0	jgi|Phyca11|117648|e_gw1.34.149.1	Ps_144887T0	PPTG_12052T0	Ps_136757T0	Ps_144981T0
129	peroxidase	17	1	3	2	3	2	2	3	1	0	0	0	0	SG16530	Ps_109689T0	Pr_73140T0	PPTG_02738T0	jgi|Phyca11|545159|estExt2_Genewise1Plus.C_PHYCAscaffold_170215	PITG_05579T0	Pr_77036T0	PPTG_04280T0	PITG_07143T0	hpa_805014	jgi|Phyca11|530893|estExt2_fgenesh1_pm.C_PHYCAscaffold_820028	hpa_805038	PYU1_T013244	Ps_143739T0	Ps_144904T0	Pr_73141T0	jgi|Phyca11|537856|estExt2_fgenesh1_pg.C_PHYCAscaffold_4120001
130		17	0	1	0	2	7	1	6	0	0	0	0	0	Ps_140618T0	Pr_76660T0	Pr_78801T0	Pr_78158T0	Pr_81834T0	jgi|Phyca11|16662|fgenesh1_pg.PHYCAscaffold_21_#_79	PITG_07736T0	PITG_19803T0	PITG_13535T0	jgi|Phyca11|16635|fgenesh1_pg.PHYCAscaffold_21_#_52	PITG_13536T0	PITG_13534T0	PITG_13537T0	Pr_76663T0	PITG_07766T0	PPTG_09380T0	Pr_84057T0
131		16	16	0	0	0	0	0	0	0	0	0	0	0	SG00559	SG13344	SG04177	SG08120	SG14165	SG16487	SG19149	SG05667	SG09507	SG02182	SG12788	SG07143	SG15334	SG06713	SG17860	SG17859
132	Thioredoxin	16	1	0	3	2	2	1	2	2	2	0	0	1	SG01310	Pr_80418T0	jgi|Phyca11|558428|estExt2_Genewise1.C_PHYCAscaffold_11251	PITG_02205T0	PPTG_18447T0	PYU1_T004786	PYU1_T004785	Pr_80419T0	jgi|Phyca11|96219|e_gw1.1.1276.1	SPRG_00709T0	hpa_800920	SPRG_20227T0	Phal01432	PITG_02206T0	hpa_800227	hpa_800919
133	SULFATASE MODIFYING FACTOR 1, 2	16	1	1	1	1	6	1	1	0	1	2	1	0	SG05185	PPTG_17265T0	Ps_141520T0	PITG_12425T0	PITG_12433T0	Pr_84849T0	hpa_806837	jgi|Phyca11|511657|fgenesh2_kg.PHYCAscaffold_94_#_8_#_Contig4801.1	SPRG_01995T0	PITG_20580T0	AlNc14C337G10749.1	AlNc14C245G9535.1	AC2VRR_s00236g109	PITG_12405T0	PITG_22961T0	PITG_19921T0
134	EUKARYOTIC TRANSLATION INITIATION FACTOR 3 SUBUNIT 7	16	1	1	1	1	1	1	0	1	8	0	0	1	SG06002	Ps_141581T0	jgi|Phyca11|550743|estExt2_Genewise1Plus.C_PHYCAscaffold_380232	PPTG_17318T0	PITG_12482T0	hpa_806883	PYU1_T014772	SPRG_15241T0	SPRG_15652T0	SPRG_15656T0	SPRG_04843T0	SPRG_20308T0	SPRG_20307T0	SPRG_05893T0	SPRG_18019T0	Phal12182
135	F-SPONDIN	16	1	7	0	1	1	1	2	3	0	0	0	0	SG06835	Ps_140277T0	PPTG_16264T0	PITG_16981T0	Ps_140285T0	Pr_83148T0	PYU1_T006493	jgi|Phyca11|15447|fgenesh1_pg.PHYCAscaffold_13_#_135	Ps_129222T0	PYU1_T011292	Pr_77125T0	Ps_141659T0	Ps_141664T0	Ps_141661T0	Ps_129221T0	PYU1_T004704
136		16	0	1	0	1	2	4	3	2	3	0	0	0	Pr_73608T0	jgi|Phyca11|98188|e_gw1.2.739.1	Pr_74116T0	PPTG_18081T0	Pr_79124T0	PPTG_07468T0	Ps_137694T0	PITG_04474T0	PPTG_07512T0	PITG_04405T0	SPRG_14571T0	PPTG_11519T0	PYU1_T002459	PYU1_T008859	SPRG_12785T0	SPRG_18281T0
137		16	0	2	1	1	1	2	3	2	1	0	3	0	Ps_130335T0	PPTG_01229T0	PITG_13883T0	hpa_800305	Pr_76761T0	Ps_130338T0	PPTG_01223T0	Pr_84538T0	jgi|Phyca11|15416|fgenesh1_pg.PHYCAscaffold_13_#_104	Pr_86014T0	PYU1_T008436	SPRG_08328T0	PYU1_T006157	AC2VRR_s00168g16	AC2VRR_s00168g66	AC2VRR_s00168g63
138		16	0	3	1	2	2	3	4	1	0	0	0	0	Ps_131878T0	Pr_76940T0	hpa_802215	Pr_76942T0	Pr_76943T0	Ps_131879T0	PPTG_18794T0	PITG_09910T0	PPTG_19168T0	PPTG_19167T0	jgi|Phyca11|10096|fgenesh1_pm.PHYCAscaffold_46_#_26	jgi|Phyca11|552045|estExt2_Genewise1Plus.C_PHYCAscaffold_460076	PYU1_T004531	Ps_131880T0	PITG_09907T0	Pr_76939T0
139		16	0	3	0	3	2	5	2	0	0	0	0	1	Ps_133789T0	Ps_133790T0	PPTG_07537T0	PPTG_07533T0	PPTG_07528T0	Ps_133792T0	Phal10663	jgi|Phyca11|502908|fgenesh2_kg.PHYCAscaffold_2_#_24_#_Contig4008.1	jgi|Phyca11|502914|fgenesh2_kg.PHYCAscaffold_2_#_30_#_Contig4008.1	PITG_04396T0	jgi|Phyca11|502918|fgenesh2_kg.PHYCAscaffold_2_#_34_#_Contig1071.1	PPTG_07553T0	PITG_04386T0	PPTG_07552T0	Pr_83482T0	Pr_83487T0
140	CARBON CATABOLITE REPRESSOR PROTEIN 4	15	1	2	0	3	1	2	2	1	0	2	0	1	SG07397	jgi|Phyca11|551586|estExt2_Genewise1Plus.C_PHYCAscaffold_430010	PPTG_04071T0	Pr_84957T0	Ps_129314T0	PITG_12319T0	Pr_84956T0	PPTG_04072T0	jgi|Phyca11|19009|fgenesh1_pg.PHYCAscaffold_43_#_3	Ps_129313T0	PYU1_T014003	AlNc14C204G8765.1	AlNc14C103G6111.1	Phal12157	jgi|Phyca11|20993|fgenesh1_pg.PHYCAscaffold_78_#_20
141		15	0	6	0	3	1	2	3	0	0	0	0	0	Ps_108652T0	jgi|Phyca11|543490|estExt2_Genewise1Plus.C_PHYCAscaffold_120254	PPTG_05833T0	PPTG_06045T0	jgi|Phyca11|505339|fgenesh2_kg.PHYCAscaffold_12_#_127_#_Contig2877.1	Ps_122885T0	jgi|Phyca11|505258|fgenesh2_kg.PHYCAscaffold_12_#_46_#_4101650:2	Pr_79079T0	Pr_79075T0	PITG_10269T0	Ps_158550T0	Ps_142507T0	Ps_142510T0	Ps_142511T0	Pr_79074T0
142		15	0	1	0	2	9	1	2	0	0	0	0	0	Ps_139437T0	Pr_81908T0	PITG_18404T0	jgi|Phyca11|107349|e_gw1.13.824.1	jgi|Phyca11|5670|fgenesh1_pm.PHYCAscaffold_7_#_36	PITG_17063T0	PITG_18510T0	PPTG_05890T0	PITG_22804T0	PITG_09213T0	Pr_81907T0	PITG_18487T0	PITG_14294T0	PITG_17214T0	PITG_17217T0
143		15	0	1	1	6	0	3	1	1	0	0	0	2	Ps_142575T0	hpa_800990	jgi|Phyca11|11255|fgenesh1_pm.PHYCAscaffold_65_#_22	jgi|Phyca11|100802|e_gw1.5.1241.1	jgi|Phyca11|101658|e_gw1.5.1251.1	Pr_72817T0	PPTG_08222T0	PPTG_06810T0	jgi|Phyca11|20465|fgenesh1_pg.PHYCAscaffold_65_#_9	jgi|Phyca11|20464|fgenesh1_pg.PHYCAscaffold_65_#_8	jgi|Phyca11|18548|fgenesh1_pg.PHYCAscaffold_37_#_112	PPTG_06769T0	Phal00729	Phal01024	PYU1_T004132
144		15	0	0	0	0	1	1	2	4	7	0	0	0	PITG_00756T0	PPTG_08006T0	Pr_82750T0	PYU1_T014414	Pr_87704T0	PYU1_T013255	PYU1_T013253	PYU1_T013254	SPRG_01409T0	SPRG_14060T0	SPRG_01458T0	SPRG_14672T0	SPRG_16360T0	SPRG_21092T0	SPRG_03166T0
145	5'-NUCLEOTIDASE-RELATED	14	1	1	1	1	1	1	1	3	4	0	0	0	SG03758	PPTG_09834T0	jgi|Phyca11|122250|e_gw1.47.86.1	Pr_83729T0	PITG_14123T0	Ps_143111T0	hpa_808799	PYU1_T004009	PYU1_T004016	PYU1_T006520	SPRG_10961T0	SPRG_19827T0	SPRG_19828T0	SPRG_17836T0
146	SEL-1-LIKE PROTEIN	14	2	3	1	0	0	2	1	2	1	1	0	1	SG04753	PPTG_16758T0	Ps_137009T0	Pr_85606T0	hpa_804489	PYU1_T013448	AlNc14C84G5423.1	SPRG_16038T0	Ps_158923T0	PYU1_T014293	Ps_139538T0	SG16965	PPTG_18840T0	Phal14673
147		14	2	1	1	1	1	1	1	0	3	1	1	1	SG06022	SG07149	PITG_18923T0	Ps_144501T0	PPTG_13010T0	Pr_84301T0	hpa_812623	Phal12453	jgi|Phyca11|505909|fgenesh2_kg.PHYCAscaffold_16_#_68_#_Contig113.1	AlNc14C175G8105.1	AC2VRR_s00056g7	SPRG_20262T0	SPRG_03751T0	SPRG_17095T0
148	RXLR	14	1	3	0	2	4	3	1	0	0	0	0	0	SG15259	PITG_06099T0	Ps_138592T0	jgi|Phyca11|124376|e_gw1.53.334.1	PITG_06094T0	PPTG_17016T0	Pr_81610T0	Ps_138594T0	jgi|Phyca11|553394|estExt2_Genewise1Plus.C_PHYCAscaffold_530044	PPTG_17015T0	Ps_138593T0	PITG_06092T0	PITG_12719T0	PPTG_17014T0
149		14	0	7	0	7	0	0	0	0	0	0	0	0	Ps_108656T0	Ps_113367T0	jgi|Phyca11|99902|e_gw1.4.1243.1	Ps_113356T0	Ps_123811T0	Ps_113350T0	Ps_113349T0	jgi|Phyca11|97064|e_gw1.1.824.1	jgi|Phyca11|104537|e_gw1.9.957.1	jgi|Phyca11|102379|e_gw1.6.420.1	jgi|Phyca11|130824|e_gw1.98.123.1	Ps_121399T0	jgi|Phyca11|509064|fgenesh2_kg.PHYCAscaffold_41_#_60_#_Contig2912.1	jgi|Phyca11|509066|fgenesh2_kg.PHYCAscaffold_41_#_62_#_Contig2912.1
150		14	0	3	2	2	2	0	2	0	1	0	0	2	SPRG_10340T0	Pr_95999T0	Ps_134823T0	Ps_157071T0	jgi|Phyca11|540061|estExt2_Genewise1Plus.C_PHYCAscaffold_40397	PITG_03583T0	hpa_801956	Pr_84390T0	jgi|Phyca11|533520|estExt2_fgenesh1_pg.C_PHYCAscaffold_140108	Ps_138548T0	PITG_10544T0	hpa_807302	Phal14346	Phal06392
151		14	0	0	1	0	13	0	0	0	0	0	0	0	hpa_801840	PITG_17222T0	PITG_16523T0	PITG_16521T0	PITG_16519T0	PITG_16517T0	PITG_16516T0	PITG_23106T0	PITG_17225T0	PITG_17226T0	PITG_17227T0	PITG_17223T0	PITG_16520T0	PITG_16518T0
152		14	0	0	0	0	0	0	0	0	14	0	0	0	SPRG_05747T0	SPRG_15687T0	SPRG_16448T0	SPRG_12782T0	SPRG_15565T0	SPRG_16648T0	SPRG_12776T0	SPRG_13291T0	SPRG_11793T0	SPRG_13290T0	SPRG_11794T0	SPRG_20754T0	SPRG_09453T0	SPRG_20753T0
153		13	13	0	0	0	0	0	0	0	0	0	0	0	SG13101	SG15722	SG04077	SG10275	SG11013	SG05460	SG05250	SG19257	SG15359	SG13018	SG04834	SG18676	SG06051
154	RXLR	13	1	1	0	2	5	2	2	0	0	0	0	0	SG02405	PPTG_08655T0	PITG_07587T0	Ps_135627T0	Pr_87087T0	Pr_79397T0	PITG_18609T0	jgi|Phyca11|119847|e_gw1.39.362.1	PPTG_08653T0	PITG_07594T0	PITG_22828T0	PITG_07597T0	jgi|Phyca11|119619|e_gw1.39.350.1
155	Peptidase_C13	13	1	1	0	1	2	2	0	2	1	0	1	2	SG03835	PPTG_05597T0	PITG_02821T0	jgi|Phyca11|568605|estExt2_Genewise1.C_PHYCAscaffold_290324	Phal05046	PYU1_T008379	SPRG_06015T0	AC2VRR_s00130g115	PITG_03522T0	PPTG_10152T0	Ps_157045T0	Phal13745	PYU1_T002271
156	Kazal	13	2	2	1	1	2	2	2	0	0	0	0	1	SG11635	PITG_09845T0	PPTG_18808T0	Pr_76994T0	Phal00336	hpa_802179	Pr_76996T0	PPTG_18806T0	PITG_09840T0	Ps_132099T0	SG11642	jgi|Phyca11|19251|fgenesh1_pg.PHYCAscaffold_46_#_62	Ps_132098T0
157	RXLR	13	1	2	0	4	0	1	3	1	0	0	0	1	SG13315	Pr_86841T0	Ps_142112T0	jgi|Phyca11|12887|fgenesh1_pg.PHYCAscaffold_1_#_339	jgi|Phyca11|502868|fgenesh2_kg.PHYCAscaffold_1_#_328_#_4097141:2	Ps_142138T0	jgi|Phyca11|502865|fgenesh2_kg.PHYCAscaffold_1_#_325_#_gi|189084544|gb|BT032060.1|	jgi|Phyca11|531662|estExt2_fgenesh1_pg.C_PHYCAscaffold_10324	Pr_97190T0	Pr_76894T0	PYU1_T014206	PPTG_17987T0	Phal06206
158		13	0	3	1	1	1	3	1	1	0	0	0	2	Ps_108288T0	Pr_72073T0	hpa_808346	PPTG_08950T0	Phal00687	jgi|Phyca11|551410|estExt2_Genewise1Plus.C_PHYCAscaffold_420061	PYU1_T006632	PPTG_08949T0	Ps_128534T0	PITG_19602T0	PPTG_08951T0	Phal12416	Ps_128536T0
159		13	0	5	0	1	0	4	1	1	0	0	1	0	Ps_108630T0	PPTG_00223T0	Pr_75912T0	jgi|Phyca11|131675|e_gw1.111.8.1	PPTG_13765T0	Ps_133910T0	PYU1_T009162	PPTG_07633T0	Ps_132489T0	PPTG_17219T0	AC2VRR_s00216g61	Ps_132497T0	Ps_143909T0
160		13	0	1	1	0	2	2	3	2	1	0	1	0	Ps_129878T0	Pr_73159T0	PPTG_02716T0	PITG_05551T0	PYU1_T005275	hpa_808966	PITG_09817T0	Pr_72269T0	PYU1_T001928	Pr_83028T0	PPTG_08927T0	SPRG_05125T0	AC2VRR_s00073g3
161		13	0	0	0	3	9	1	0	0	0	0	0	0	jgi|Phyca11|17162|fgenesh1_pg.PHYCAscaffold_25_#_65	jgi|Phyca11|17159|fgenesh1_pg.PHYCAscaffold_25_#_62	PITG_06071T0	PITG_06077T0	PPTG_05821T0	jgi|Phyca11|509817|fgenesh2_kg.PHYCAscaffold_50_#_18_#_4099440:1	PITG_07499T0	PITG_07500T0	PITG_07482T0	PITG_20025T0	PITG_08278T0	PITG_15972T0	PITG_19617T0
162		13	0	2	0	0	0	2	2	4	3	0	0	0	Ps_137934T0	PPTG_11998T0	Pr_76483T0	Ps_137941T0	Pr_76482T0	PPTG_11997T0	PYU1_T008830	PYU1_T008833	PYU1_T008829	PYU1_T008993	SPRG_07952T0	SPRG_07950T0	SPRG_07951T0
163		13	0	0	0	1	1	1	1	1	8	0	0	0	Pr_78348T0	jgi|Phyca11|504207|fgenesh2_kg.PHYCAscaffold_6_#_124_#_4098299:1	PPTG_11578T0	PITG_11433T0	PYU1_T003732	SPRG_08120T0	SPRG_15143T0	SPRG_16135T0	SPRG_10983T0	SPRG_10984T0	SPRG_16136T0	SPRG_01656T0	SPRG_02900T0
164		13	0	0	0	0	7	6	0	0	0	0	0	0	PITG_09771T0	PPTG_01916T0	PPTG_01912T0	PPTG_06601T0	PITG_22900T0	PITG_11480T0	PITG_12851T0	PPTG_15277T0	PPTG_15288T0	PPTG_15282T0	PITG_22768T0	PITG_23225T0	PITG_22256T0
165		13	0	0	0	0	13	0	0	0	0	0	0	0	PITG_16233T0	PITG_16240T0	PITG_20936T0	PITG_20934T0	PITG_16427T0	PITG_20336T0	PITG_23230T0	PITG_16243T0	PITG_23074T0	PITG_16248T0	PITG_16402T0	PITG_23069T0	PITG_16428T0
166	RXLR	12	12	0	0	0	0	0	0	0	0	0	0	0	SG00537	SG00538	SG11133	SG11136	SG09150	SG01390	SG08146	SG08148	SG06271	SG18516	SG06095	SG06096
167	RXLR	12	11	0	1	0	0	0	0	0	0	0	0	0	SG15464	SG01257	SG15912	SG10720	SG18666	SG05973	SG15906	SG15460	SG15118	SG04657	hpa_801846	SG13445
168	RXLR	12	12	0	0	0	0	0	0	0	0	0	0	0	SG01453	SG07434	SG11976	SG18816	SG18834	SG12353	SG07011	SG08852	SG12903	SG01514	SG12674	SG13363
169	GCK	12	1	1	1	1	1	1	1	1	2	1	1	0	SG01570	PPTG_09814T0	Pr_82670T0	Ps_133729T0	PITG_14108T0	jgi|Phyca11|536064|estExt2_fgenesh1_pg.C_PHYCAscaffold_470008	hpa_808778	PYU1_T014703	SPRG_02667T0	AlNc14C201G8698.1	SPRG_16950T0	AC2VRR_s00216g72
170		12	1	6	0	1	1	1	2	0	0	0	0	0	SG01581	Pr_74458T0	Ps_131011T0	Ps_144038T0	Ps_144167T0	jgi|Phyca11|120666|e_gw1.42.255.1	Ps_138415T0	Ps_145293T0	Pr_97224T0	PPTG_04442T0	PITG_05750T0	Ps_140719T0
171	OS-9-RELATED	12	1	1	1	1	1	1	1	0	1	2	1	1	SG02979	PPTG_02775T0	PITG_05609T0	Pr_73114T0	hpa_812876	Phal02306	jgi|Phyca11|15969|fgenesh1_pg.PHYCAscaffold_17_#_52	AlNc14C20G2101.1	AlNc14C13G1536.1	SPRG_07533T0	Ps_143474T0	AC2VRR_s00217g90
172	RXLR	12	12	0	0	0	0	0	0	0	0	0	0	0	SG03115	SG09704	SG14033	SG06496	SG03337	SG15837	SG06318	SG16099	SG03553	SG04796	SG15953	SG08042
173	DOLICHYL-PHOSPHATE-MANNOSE--PROTEIN MANNOSYLTRANSFERASE	12	1	2	1	0	1	1	1	1	1	1	1	1	SG04283	PPTG_16542T0	Ps_144888T0	Ps_138740T0	Phal10486	PITG_06984T0	Pr_79961T0	hpa_805339	PYU1_T011237	AlNc14C122G6716.1	SPRG_01524T0	AC2VRR_s00083g19
174	RXLR	12	12	0	0	0	0	0	0	0	0	0	0	0	SG04707	SG16718	SG13290	SG04708	SG17800	SG13988	SG08465	SG05135	SG17810	SG08349	SG06262	SG13757
175	RXLR	12	12	0	0	0	0	0	0	0	0	0	0	0	SG08556	SG18081	SG14786	SG06749	SG16596	SG15350	SG15352	SG17207	SG17205	SG15149	SG11039	SG18574
176	PEPTIDYL-PROLYL CIS-TRANS ISOMERASE	12	1	1	1	1	1	1	1	1	2	1	0	1	SG04745	Phal04613	jgi|Phyca11|96761|e_gw1.1.1595.1	PITG_02305T0	PPTG_05050T0	Pr_71806T0	Ps_108271T0	SPRG_16574T0	SPRG_00814T0	PYU1_T004699	AlNc14C9G1199.1	hpa_800815
177		12	0	1	0	2	2	1	1	1	3	0	1	0	SPRG_03063T0	AC2VRR_s00176g87	jgi|Phyca11|16573|fgenesh1_pg.PHYCAscaffold_20_#_161	PITG_13434T0	Ps_142029T0	Pr_77523T0	PPTG_05328T0	PITG_02584T0	jgi|Phyca11|117080|e_gw1.32.127.1	PYU1_T004559	SPRG_17460T0	SPRG_00958T0
178	PSP1	12	1	2	0	1	1	3	4	0	0	0	0	0	SG06681	Pr_97217T0	PPTG_12399T0	Pr_97218T0	Ps_159112T0	Pr_97219T0	jgi|Phyca11|21770|fgenesh1_pg.PHYCAscaffold_118_#_8	PPTG_12414T0	PITG_10808T0	Ps_159111T0	PPTG_12397T0	Pr_76263T0
179		12	0	1	2	2	2	2	0	2	1	0	0	0	Ps_108694T0	hpa_802563	hpa_802562	jgi|Phyca11|511808|fgenesh2_kg.PHYCAscaffold_100_#_11_#_4097858:1	PPTG_14025T0	PITG_20795T0	PYU1_T013172	SPRG_15842T0	PYU1_T001823	jgi|Phyca11|509792|fgenesh2_kg.PHYCAscaffold_49_#_84_#_4096624:1	PPTG_10319T0	PITG_01041T0
180		12	0	6	0	1	0	1	3	0	0	0	0	1	Ps_109021T0	Pr_82244T0	Pr_87903T0	Ps_137363T0	Ps_109026T0	PPTG_08364T0	Pr_82238T0	Ps_137399T0	Ps_137398T0	Ps_137397T0	jgi|Phyca11|509974|fgenesh2_kg.PHYCAscaffold_52_#_30_#_Contig5039.1	Phal06659
181		12	0	2	0	0	0	0	10	0	0	0	0	0	Ps_128874T0	Pr_97241T0	Ps_143254T0	Pr_97244T0	Pr_97338T0	Pr_97361T0	Pr_97331T0	Pr_97242T0	Pr_97239T0	Pr_97344T0	Pr_97240T0	Pr_97260T0
182		12	0	3	0	0	0	1	8	0	0	0	0	0	Ps_132282T0	Pr_97333T0	Pr_97308T0	Pr_97332T0	Pr_97346T0	Ps_159067T0	Pr_97335T0	Pr_97374T0	Pr_97334T0	Pr_97373T0	PPTG_03821T0	Ps_159068T0
183		12	0	2	0	0	1	6	2	1	0	0	0	0	Ps_134408T0	PPTG_14133T0	PPTG_14132T0	Pr_77401T0	PPTG_14130T0	PYU1_T013005	PPTG_07360T0	PPTG_07362T0	Pr_86725T0	PPTG_07361T0	Ps_140411T0	PITG_06684T0
184		12	0	4	0	8	0	0	0	0	0	0	0	0	Ps_140568T0	Ps_140567T0	Ps_140566T0	jgi|Phyca11|21346|fgenesh1_pg.PHYCAscaffold_92_#_1	jgi|Phyca11|15465|fgenesh1_pg.PHYCAscaffold_13_#_153	jgi|Phyca11|21250|fgenesh1_pg.PHYCAscaffold_87_#_1	jgi|Phyca11|21908|fgenesh1_pg.PHYCAscaffold_211_#_1	jgi|Phyca11|19269|fgenesh1_pg.PHYCAscaffold_46_#_80	jgi|Phyca11|19193|fgenesh1_pg.PHYCAscaffold_46_#_4	jgi|Phyca11|19194|fgenesh1_pg.PHYCAscaffold_46_#_5	jgi|Phyca11|19192|fgenesh1_pg.PHYCAscaffold_46_#_3	Ps_159191T0
185		12	0	1	0	0	9	1	1	0	0	0	0	0	Ps_159179T0	PPTG_15734T0	Pr_97307T0	PITG_09496T0	PITG_23227T0	PITG_09499T0	PITG_09498T0	PITG_09510T0	PITG_22890T0	PITG_22889T0	PITG_09497T0	PITG_09503T0
186		12	0	2	0	3	2	4	1	0	0	0	0	0	Ps_159186T0	PITG_12276T0	Pr_76339T0	Ps_159197T0	jgi|Phyca11|14853|fgenesh1_pg.PHYCAscaffold_9_#_229	jgi|Phyca11|19651|fgenesh1_pg.PHYCAscaffold_50_#_73	PPTG_12833T0	PPTG_12829T0	PPTG_14088T0	jgi|Phyca11|15117|fgenesh1_pg.PHYCAscaffold_11_#_103	PITG_11839T0	PPTG_03653T0
187		12	0	0	12	0	0	0	0	0	0	0	0	0	hpa_805070	hpa_812492	hpa_812489	hpa_812487	hpa_812483	hpa_812482	hpa_812477	hpa_812475	hpa_812485	hpa_812481	hpa_812480	hpa_812478
188		12	0	0	0	1	3	3	5	0	0	0	0	0	jgi|Phyca11|101904|e_gw1.6.942.1	PITG_23125T0	PITG_15226T0	PPTG_05854T0	PITG_15225T0	Pr_78446T0	Pr_79303T0	Pr_85968T0	Pr_86250T0	Pr_83274T0	PPTG_06720T0	PPTG_06738T0
189		12	0	0	0	0	0	1	1	0	10	0	0	0	PPTG_14430T0	Pr_78265T0	SPRG_11162T0	SPRG_11166T0	SPRG_14399T0	SPRG_14397T0	SPRG_14396T0	SPRG_11163T0	SPRG_13786T0	SPRG_02605T0	SPRG_10724T0	SPRG_17811T0
190	GLUTATHIONE PEROXIDASE	11	2	0	2	0	1	1	0	1	0	2	1	1	SG00031	hpa_802705	PPTG_13883T0	Phal06881	AlNc14C228G9254.1	PITG_18316T0	AC2VRR_s00098g34	AlNc14C146G7386.1	PYU1_T007289	SG03793	hpa_809181
191	Jacalin	11	11	0	0	0	0	0	0	0	0	0	0	0	SG00050	SG04103	SG04842	SG07490	SG01411	SG03255	SG11351	SG00780	SG06536	SG12498	SG13222
192	THIOREDOXIN PEROXIDASE	11	2	2	0	1	1	1	1	1	2	0	0	0	SG06592	SG16725	Ps_127095T0	PYU1_T001899	Pr_94937T0	PPTG_10386T0	PITG_00986T0	SPRG_07321T0	Ps_141953T0	jgi|Phyca11|507542|fgenesh2_kg.PHYCAscaffold_28_#_49_#_4099002:3	SPRG_12381T0
193	Jacalin	11	11	0	0	0	0	0	0	0	0	0	0	0	SG00505	SG05718	SG13153	SG13006	SG13150	SG04896	SG09096	SG17543	SG01741	SG17831	SG09996
194	RXLR	11	11	0	0	0	0	0	0	0	0	0	0	0	SG00947	SG19026	SG08279	SG00950	SG08278	SG07131	SG07140	SG13140	SG12765	SG01209	SG01211
195	ALPHA-MANNOSIDASE	11	2	1	0	0	1	1	1	0	3	1	1	0	SG02738	SG17744	Ps_131780T0	PITG_10031T0	Pr_80246T0	PPTG_11759T0	AlNc14C1G41.1	AC2VRR_s00133g49	SPRG_12778T0	SPRG_19094T0	SPRG_15416T0
196	OS-9-RELATED	11	1	1	1	1	1	1	1	1	1	1	0	1	Ps_127213T0	PITG_01058T0	Phal01509	SG07282	Pr_82461T0	jgi|Phyca11|10437|fgenesh1_pm.PHYCAscaffold_49_#_69	PPTG_10302T0	hpa_806249	PYU1_T001807	SPRG_02566T0	AlNc14C36G3161.1
197	DEOXYRIBONUCLEASE II	11	1	1	1	1	1	1	1	1	2	0	1	0	SG07310	PITG_13971T0	jgi|Phyca11|553798|estExt2_Genewise1Plus.C_PHYCAscaffold_550154	PPTG_01272T0	Ps_136387T0	Pr_76802T0	hpa_800324	PYU1_T006092	SPRG_13129T0	SPRG_03019T0	AC2VRR_s00137g21
198	FUKUTIN RELATED PROTEIN	11	2	1	1	1	2	1	1	2	0	0	0	0	SG10449	PITG_05099T0	hpa_805655	jgi|Phyca11|102754|e_gw1.7.379.1	PITG_22756T0	SG18409	PYU1_T014557	PYU1_T014558	Pr_83684T0	PPTG_03834T0	Ps_156481T0
199	HEAT SHOCK PROTEIN 70KDA	11	2	1	1	1	1	1	1	1	1	0	1	0	SG10489	Pr_71042T0	Ps_109481T0	PPTG_08245T0	jgi|Phyca11|510696|fgenesh2_kg.PHYCAscaffold_65_#_36_#_4098202:1	hpa_801005	PITG_00527T0	PYU1_T004108	SPRG_00333T0	SG15388	AC2VRR_s00069g94
200	PROTEASE FAMILY C26 GAMMA-GLUTAMYL HYDROLASE	11	1	1	1	0	1	1	1	0	2	1	1	1	SG11059	PITG_07349T0	PPTG_04091T0	Ps_108369T0	hpa_814001	Pr_77188T0	Phal03988	AC2VRR_s00068g4	AlNc14C128G6861.1	SPRG_16945T0	SPRG_03486T0
201	PLA2G12	11	1	1	1	1	2	1	1	0	1	1	0	1	SG14869	Ps_128165T0	PPTG_08636T0	PITG_14669T0	PITG_07638T0	Pr_77955T0	jgi|Phyca11|9543|fgenesh1_pm.PHYCAscaffold_39_#_9	Phal12811	hpa_811000	AlNc14C151G7529.1	SPRG_10331T0
202		11	0	1	0	8	2	0	0	0	0	0	0	0	Ps_128038T0	PITG_04213T0	jgi|Phyca11|96549|e_gw1.1.813.1	jgi|Phyca11|96849|e_gw1.1.1775.1	jgi|Phyca11|96640|e_gw1.1.1774.1	PITG_04202T0	jgi|Phyca11|108071|e_gw1.14.456.1	jgi|Phyca11|108201|e_gw1.14.457.1	jgi|Phyca11|108546|e_gw1.15.608.1	jgi|Phyca11|4198|fgenesh1_pm.PHYCAscaffold_1_#_111	jgi|Phyca11|96767|e_gw1.1.1776.1
203		11	0	2	0	2	2	2	1	2	0	0	0	0	Ps_129615T0	PPTG_06868T0	Pr_79357T0	jgi|Phyca11|129728|e_gw1.86.48.1	PITG_16694T0	PYU1_T005497	Ps_142626T0	PPTG_00806T0	PYU1_T005498	jgi|Phyca11|16789|fgenesh1_pg.PHYCAscaffold_22_#_68	PITG_01642T0
204		11	0	1	0	1	1	1	1	3	3	0	0	0	Ps_132275T0	PPTG_03813T0	PITG_05115T0	Pr_82844T0	jgi|Phyca11|504277|fgenesh2_kg.PHYCAscaffold_7_#_29_#_Contig133.1	SPRG_00673T0	PYU1_T012028	SPRG_19542T0	PYU1_T012029	PYU1_T012008	SPRG_10038T0
205		11	0	2	0	2	2	2	2	1	0	0	0	0	Ps_136070T0	Pr_73571T0	PPTG_04600T0	jgi|Phyca11|547226|estExt2_Genewise1Plus.C_PHYCAscaffold_240070	PITG_04969T0	PYU1_T013753	Pr_81151T0	Ps_143521T0	PPTG_08624T0	jgi|Phyca11|529141|estExt2_fgenesh1_pm.C_PHYCAscaffold_390014	PITG_14698T0
206		11	0	1	1	2	2	2	1	2	0	0	0	0	Ps_137262T0	PPTG_19456T0	PITG_18083T0	jgi|Phyca11|539116|estExt2_Genewise1Plus.C_PHYCAscaffold_20989	Pr_77845T0	jgi|Phyca11|97694|e_gw1.2.647.1	PITG_18078T0	hpa_811900	PYU1_T001050	PYU1_T001049	PPTG_13387T0
207		11	0	2	1	1	1	1	1	0	2	0	0	2	Ps_142416T0	jgi|Phyca11|510636|fgenesh2_kg.PHYCAscaffold_64_#_29_#_Contig260.1	Pr_71328T0	PITG_17947T0	hpa_811655	PPTG_17668T0	Phal07649	Ps_142417T0	Phal09259	SPRG_06926T0	SPRG_20103T0
208		11	0	0	0	0	10	1	0	0	0	0	0	0	PITG_10639T0	PITG_14960T0	PITG_14962T0	PITG_14961T0	PITG_14959T0	PITG_14954T0	PITG_14955T0	PPTG_11828T0	PITG_14932T0	PITG_14965T0	PITG_22871T0
209		11	0	0	0	0	0	0	0	0	0	5	6	0	AlNc14C1222G12839.1	AlNc14C65G4610.1	AlNc14C578G12202.1	AlNc14C14G1633.1	AC2VRR_s00191g175	AC2VRR_s00251g256	AC2VRR_s00191g205	AC2VRR_s00191g173	AlNc14C149G7461.1	AC2VRR_s00077g73	AC2VRR_s00191g210
210		11	0	0	0	0	0	0	0	0	0	5	6	0	AlNc14C1416G12932.1	AlNc14C1806G13074.1	AlNc14C361G10994.1	AC2VRR_s00154g12	AC2VRR_s00012g46	AC2VRR_s00248g95	AlNc14C231G9297.1	AC2VRR_s00074g1	AlNc14C201G8684.1	AC2VRR_s00098g94	AC2VRR_s00092g7
211		11	0	0	0	0	0	0	0	0	0	6	5	0	AlNc14C22G2256.1	AC2VRR_s00022g304	AC2VRR_s00085g315	AlNc14C326G10638.1	AlNc14C91G5684.1	AC2VRR_s00217g179	AlNc14C290G10227.1	AlNc14C22G2257.1	AC2VRR_s00022g305	AlNc14C262G9827.1	AC2VRR_s00168g182
212		10	1	2	0	0	3	1	2	0	0	0	0	1	SG00161	Pr_84626T0	PPTG_15926T0	Ps_159138T0	PITG_19528T0	Phal00620	Ps_136266T0	PITG_04279T0	PITG_23042T0	Pr_80550T0
213	RXLR	10	10	0	0	0	0	0	0	0	0	0	0	0	SG00529	SG15212	SG12607	SG19404	SG09082	SG09426	SG03743	SG15984	SG03653	SG04094
214	RXLR	10	10	0	0	0	0	0	0	0	0	0	0	0	SG10224	SG19162	SG01588	SG11750	SG11074	SG01003	SG19090	SG11807	SG04398	SG02800
215	REVERSE TRANSCRIPTASES	10	6	0	0	3	1	0	0	0	0	0	0	0	SG00535	jgi|Phyca11|122378|e_gw1.47.191.1	SG11089	SG02270	SG03345	SG03375	SG04249	PITG_23108T0	jgi|Phyca11|72259|gw1.1.752.1	jgi|Phyca11|82100|gw1.14.811.1
216	Defensin_3	10	1	1	1	1	1	1	1	1	0	0	1	1	SG00984	Phal01554	PPTG_04446T0	Pr_84086T0	PITG_18991T0	Ps_138928T0	jgi|Phyca11|20949|fgenesh1_pg.PHYCAscaffold_77_#_17	hpa_803725	PYU1_T007308	AC2VRR_s00183g42
217	PROTEIN FOLDING REGULATOR	10	1	1	1	1	0	1	1	1	2	0	0	1	SG01507	Ps_129977T0	jgi|Phyca11|7063|fgenesh1_pm.PHYCAscaffold_17_#_13	hpa_811384	Phal07563	SPRG_07521T0	Pr_73066T0	PPTG_02832T0	PYU1_T005403	SPRG_14688T0
218	CHITINASE	10	1	2	1	1	1	1	1	1	1	0	0	0	SG02689	PPTG_18999T0	PITG_16794T0	Pr_81952T0	jgi|Phyca11|127904|e_gw1.72.94.1	Ps_128819T0	hpa_809312	PYU1_T009543	Ps_128818T0	SPRG_17907T0
219	DUAL SPECIFICITY PROTEIN PHOSPHATASE	10	1	1	0	1	0	1	0	1	1	1	3	0	SG05138	Ps_138498T0	jgi|Phyca11|505678|fgenesh2_kg.PHYCAscaffold_14_#_159_#_4103199:1	PPTG_08907T0	PYU1_T003056	AC2VRR_s00032g85	SPRG_09380T0	AC2VRR_s00032g132	AlNc14C634G12305.1	AC2VRR_s00032g83
220	CALRETICULIN AND CALNEXIN	10	1	1	0	0	2	0	1	0	1	1	1	2	SG08752	Phal09948	Ps_109612T0	PITG_18934T0	PITG_15358T0	Pr_72214T0	AC2VRR_s00204g28	AlNc14C96G5872.1	SPRG_13196T0	Phal11186
221	CALCOFLUOR WHITE HYPERSENSITIVE PROTEIN PRECURSOR	10	1	1	1	1	1	1	1	0	1	1	0	1	SG12196	Ps_140430T0	PPTG_07336T0	Pr_79575T0	jgi|Phyca11|527693|estExt2_fgenesh1_pm.C_PHYCAscaffold_210114	PITG_06664T0	Phal13603	SPRG_19194T0	AlNc14C360G10985.1	hpa_809126
222	PHOSPHOSERINE PHOSPHATASE	10	1	2	0	1	2	2	2	0	0	0	0	0	SG12301	Pr_77013T0	PPTG_02941T0	PITG_08650T0	Ps_132144T0	jgi|Phyca11|572121|estExt2_Genewise1.C_PHYCAscaffold_460286	PITG_09825T0	PPTG_12419T0	Ps_134757T0	Pr_76280T0
223	GCC2_GCC3	10	2	0	0	0	1	2	0	3	1	0	1	0	SG14105	PPTG_17903T0	PYU1_T006538	SPRG_01709T0	PITG_04849T0	PYU1_T007577	AC2VRR_s00065g9	SG18945	PYU1_T011035	PPTG_19841T0
224		10	3	1	0	0	1	1	2	0	1	0	0	1	SG15328	SG19150	SG17017	PITG_20288T0	PPTG_02084T0	Pr_96502T0	Ps_140637T0	Pr_85360T0	Phal10374	SPRG_08820T0
225	Cellulase	10	1	2	1	0	0	0	0	4	1	0	0	1	SG16271	Ps_144753T0	hpa_810444	PYU1_T001170	PYU1_T012512	PYU1_T013428	Phal07033	Ps_129708T0	SPRG_08287T0	PYU1_T012513
226		10	0	1	1	3	2	1	1	0	0	0	0	1	Ps_127826T0	Pr_76644T0	PPTG_12313T0	jgi|Phyca11|16626|fgenesh1_pg.PHYCAscaffold_21_#_43	hpa_810152	Phal13573	jgi|Phyca11|61538|gw1.21.332.1	jgi|Phyca11|21853|fgenesh1_pg.PHYCAscaffold_159_#_1	PITG_13101T0	PITG_13102T0
227		10	0	3	0	0	1	1	1	4	0	0	0	0	Ps_127843T0	PPTG_12288T0	PITG_13115T0	Pr_76629T0	Ps_127851T0	Ps_127855T0	PYU1_T014909	PYU1_T003595	PYU1_T009590	PYU1_T003581
228		10	0	3	0	0	1	4	2	0	0	0	0	0	Ps_127883T0	PITG_22990T0	PPTG_12324T0	PPTG_12332T0	Pr_97225T0	PPTG_20103T0	Ps_159169T0	Ps_159006T0	Pr_82227T0	PPTG_08357T0
229		10	0	1	0	1	2	5	1	0	0	0	0	0	Ps_129558T0	Pr_85073T0	jgi|Phyca11|101012|e_gw1.5.1236.1	PPTG_06262T0	PPTG_01869T0	PPTG_01962T0	PITG_04099T0	PPTG_01871T0	PITG_16188T0	PPTG_12858T0
230		10	0	1	1	1	1	1	1	1	2	0	0	1	Ps_134119T0	PITG_03476T0	Pr_76054T0	PPTG_14735T0	Phal08011	hpa_802041	jgi|Phyca11|8261|fgenesh1_pm.PHYCAscaffold_27_#_7	PYU1_T002227	SPRG_19690T0	SPRG_10187T0
231		10	0	1	1	0	3	1	2	0	0	0	1	1	Ps_138294T0	PPTG_00524T0	PITG_19248T0	Pr_79218T0	PITG_10322T0	Pr_79227T0	PITG_02683T0	Phal10738	hpa_807983	AC2VRR_s00238g1
232		10	0	3	0	0	1	2	2	1	1	0	0	0	Ps_138310T0	PPTG_00551T0	Pr_96233T0	PPTG_10389T0	PYU1_T012529	SPRG_05035T0	PITG_00983T0	Ps_155230T0	Pr_94933T0	Ps_158332T0
233		10	0	0	0	1	8	1	0	0	0	0	0	0	jgi|Phyca11|13937|fgenesh1_pg.PHYCAscaffold_5_#_151	PITG_11484T0	PPTG_07218T0	PITG_14732T0	PITG_14736T0	PITG_17838T0	PITG_14739T0	PITG_14737T0	PITG_14738T0	PITG_18224T0
234		10	0	1	0	2	1	1	3	0	1	0	1	0	Ps_141646T0	Pr_79693T0	PITG_08801T0	jgi|Phyca11|505109|fgenesh2_kg.PHYCAscaffold_11_#_55_#_4100846:2	AC2VRR_s00150g113	jgi|Phyca11|15064|fgenesh1_pg.PHYCAscaffold_11_#_50	Pr_87253T0	PPTG_06398T0	SPRG_17795T0	Pr_85945T0
235		10	0	0	0	8	2	0	0	0	0	0	0	0	jgi|Phyca11|102642|e_gw1.7.667.1	jgi|Phyca11|124555|e_gw1.54.207.1	jgi|Phyca11|53545|gw1.594.2.1	jgi|Phyca11|124560|e_gw1.54.206.1	jgi|Phyca11|133596|e_gw1.577.2.1	jgi|Phyca11|124564|e_gw1.54.208.1	jgi|Phyca11|130489|e_gw1.94.85.1	jgi|Phyca11|124296|e_gw1.53.410.1	PITG_17290T0	PITG_22670T0
236		10	0	0	0	0	8	2	0	0	0	0	0	0	PPTG_19866T0	PITG_13936T0	PITG_13930T0	PITG_23009T0	PITG_23008T0	PITG_21949T0	PITG_13940T0	PITG_21645T0	PITG_13956T0	PPTG_03253T0
237		10	0	0	0	0	0	0	0	0	10	0	0	0	SPRG_12768T0	SPRG_15278T0	SPRG_20977T0	SPRG_12769T0	SPRG_20976T0	SPRG_21075T0	SPRG_15484T0	SPRG_20974T0	SPRG_15485T0	SPRG_15486T0
238		10	0	0	0	0	0	0	0	0	0	6	4	0	AlNc14C127G6834.1	AlNc14C7G976.1	AlNc14C130G6924.1	AlNc14C163G7833.1	AC2VRR_s00201g82	AC2VRR_s00201g111	AlNc14C78G5193.1	AlNc14C410G11451.1	AC2VRR_s00201g100	AC2VRR_s00204g53
239		10	0	0	0	0	0	0	0	0	0	6	4	0	AlNc14C211G8913.1	AlNc14C83G5356.1	AC2VRR_s00230g206	AlNc14C6G824.1	AlNc14C412G11464.1	AlNc14C221G9102.1	AC2VRR_s00230g234	AC2VRR_s00230g209	AlNc14C6G839.1	AC2VRR_s00230g177
240		9	9	0	0	0	0	0	0	0	0	0	0	0	SG00190	SG13909	SG08950	SG11160	SG08962	SG04994	SG18526	SG09446	SG09014
241	Exo_endo_phos	9	5	2	0	0	0	1	1	0	0	0	0	0	SG01717	PPTG_09871T0	SG19381	SG02395	SG11099	Ps_138420T0	Pr_83709T0	Ps_145310T0	SG03035
242	MULTIPLE INOSITOL POLYPHOSPHATE PHOSPHATASE-RELATED	9	1	2	0	0	0	1	1	2	1	0	0	1	SG02284	Ps_135049T0	Phal11942	PYU1_T008526	SPRG_01084T0	PYU1_T008512	PPTG_05534T0	Pr_79294T0	Ps_135056T0
243	SECERNIN	9	1	2	0	0	1	0	0	1	2	0	2	0	SG04236	PYU1_T010378	Ps_144479T0	SPRG_17919T0	Ps_134259T0	PITG_03305T0	AC2VRR_s00085g210	AC2VRR_s00085g208	SPRG_18583T0
244		9	0	0	0	0	0	0	0	0	0	0	0	9	Phal06782	Phal00020	Phal11175	Phal10391	Phal01542	Phal06850	Phal13337	Phal13385	Phal06103
245	Methyltransf_18	9	1	1	1	0	1	0	2	1	1	0	0	1	SG05230	Pr_87804T0	Ps_133564T0	Phal03414	hpa_814337	Pr_78844T0	PITG_11271T0	PYU1_T003214	SPRG_10508T0
246		9	1	1	0	1	4	2	0	0	0	0	0	0	SG05941	PITG_16529T0	PITG_07947T0	jgi|Phyca11|572048|estExt2_Genewise1.C_PHYCAscaffold_460147	PPTG_08427T0	Ps_140750T0	PPTG_08451T0	PITG_15757T0	PITG_13093T0
247		9	1	1	1	1	1	1	1	1	0	1	0	0	SG10936	hpa_810231	jgi|Phyca11|53168|gw1.625.2.1	PPTG_15746T0	PITG_09495T0	Ps_141446T0	Pr_75834T0	PYU1_T013045	AlNc14C2153G13168.1
248		9	0	0	0	0	7	2	0	0	0	0	0	0	PITG_16827T0	PPTG_17204T0	PPTG_17203T0	PITG_23147T0	PITG_22942T0	PITG_23012T0	PITG_22940T0	PITG_22941T0	PITG_07452T0
249	PEPTIDYL-PROLYL CIS-TRANS ISOMERASE	9	1	0	2	1	0	1	1	1	1	0	1	0	SG16603	PPTG_02092T0	Pr_72076T0	jgi|Phyca11|511894|fgenesh2_kg.PHYCAscaffold_104_#_8_#_4101945:177	hpa_810208	hpa_811210	PYU1_T005585	SPRG_02892T0	AC2VRR_s00216g23
250	Elicitin	9	1	1	0	1	3	0	2	1	0	0	0	0	SG17339	PITG_22846T0	Pr_78679T0	jgi|Phyca11|11349|fgenesh1_pm.PHYCAscaffold_67_#_13	PITG_22847T0	PYU1_T011089	PITG_22845T0	Ps_128624T0	Pr_81529T0
251	Peptidase_C92	9	1	1	2	0	1	1	1	0	0	1	0	1	SG18423	Pr_95117T0	PPTG_09181T0	hpa_812610	Ps_127937T0	Phal01802	PITG_19410T0	hpa_806911	AlNc14C24G2433.1
252	LEISHMANOLYSIN-LIKE PEPTIDASE	9	1	2	0	0	0	1	1	0	2	1	1	0	SG18812	PPTG_09917T0	Pr_82577T0	Ps_137812T0	Ps_137811T0	AlNc14C62G4519.1	AC2VRR_s00143g34	SPRG_08671T0	SPRG_08672T0
253	Glu_cyclase_2	9	1	1	1	1	1	1	1	1	1	0	0	0	SG18910	PPTG_14838T0	PITG_03382T0	Pr_94384T0	hpa_806669	jgi|Phyca11|59194|gw1.27.381.1	PYU1_T000814	Ps_134196T0	SPRG_19717T0
254		9	0	1	1	1	1	1	1	2	0	0	0	1	Ps_108491T0	Pr_71607T0	PITG_11450T0	jgi|Phyca11|504195|fgenesh2_kg.PHYCAscaffold_6_#_112_#_4100163:1	PPTG_11591T0	Phal03937	hpa_808451	PYU1_T003846	PYU1_T003845
255		9	0	1	1	1	0	1	2	1	2	0	0	0	Ps_127281T0	PPTG_10257T0	hpa_808418	Pr_84029T0	PYU1_T001871	Pr_73440T0	SPRG_13323T0	jgi|Phyca11|122866|e_gw1.49.226.1	SPRG_17997T0
256		9	0	2	0	1	1	3	2	0	0	0	0	0	Ps_127729T0	PPTG_00925T0	Pr_73896T0	PITG_19561T0	PPTG_00926T0	Pr_73895T0	jgi|Phyca11|534353|estExt2_fgenesh1_pg.C_PHYCAscaffold_220126	Ps_144622T0	PPTG_00922T0
257		9	0	0	0	0	1	1	7	0	0	0	0	0	PPTG_09894T0	PITG_14203T0	Pr_97310T0	Pr_97382T0	Pr_97337T0	Pr_97358T0	Pr_97296T0	Pr_97309T0	Pr_97372T0
258		9	0	1	0	1	1	1	0	0	3	0	1	1	Ps_128351T0	PPTG_05122T0	PITG_02399T0	Phal09799	jgi|Phyca11|508140|fgenesh2_kg.PHYCAscaffold_32_#_99_#_4099631:1	AC2VRR_s00227g192	SPRG_09284T0	SPRG_15470T0	SPRG_13147T0
259		9	0	5	0	0	2	2	0	0	0	0	0	0	Ps_131847T0	Ps_159277T0	Ps_159266T0	Ps_131852T0	PPTG_13713T0	PITG_19831T0	PPTG_05910T0	PITG_21303T0	Ps_159252T0
260		9	0	2	0	0	1	2	0	2	1	1	0	0	Ps_134908T0	PPTG_13562T0	Ps_141112T0	SPRG_20369T0	PPTG_08323T0	PITG_00454T0	PYU1_T012717	AlNc14C155G7614.1	PYU1_T009374
261		9	0	3	1	2	0	1	1	0	1	0	0	0	Ps_135683T0	Ps_135686T0	PPTG_18613T0	Pr_82922T0	jgi|Phyca11|13203|fgenesh1_pg.PHYCAscaffold_3_#_16	jgi|Phyca11|13204|fgenesh1_pg.PHYCAscaffold_3_#_17	Ps_135687T0	hpa_805450	SPRG_15406T0
262		9	0	1	1	1	1	1	2	0	2	0	0	0	Ps_145622T0	jgi|Phyca11|536430|estExt2_fgenesh1_pg.C_PHYCAscaffold_530020	Pr_87764T0	Pr_81583T0	PPTG_18941T0	PITG_06011T0	hpa_800715	SPRG_20539T0	SPRG_14973T0
263		9	0	0	0	0	0	0	0	0	0	1	8	0	AlNc14C92G5759.1	AC2VRR_s00130g64	AC2VRR_s00023g85	AC2VRR_s00023g98	AC2VRR_s00023g99	AC2VRR_s00023g95	AC2VRR_s00023g97	AC2VRR_s00023g107	AC2VRR_s00023g129
264		9	0	0	0	0	0	0	0	0	9	0	0	0	SPRG_06634T0	SPRG_16208T0	SPRG_16210T0	SPRG_14716T0	SPRG_07625T0	SPRG_16211T0	SPRG_06635T0	SPRG_07622T0	SPRG_14713T0
265		9	0	0	0	0	0	0	0	0	9	0	0	0	SPRG_07171T0	SPRG_12452T0	SPRG_09299T0	SPRG_18278T0	SPRG_20441T0	SPRG_18286T0	SPRG_15452T0	SPRG_15457T0	SPRG_15542T0
266		9	0	0	0	0	0	0	0	0	0	9	0	0	AlNc14C55G4214.10	AlNc14C55G4214.5	AlNc14C55G4214.8	AlNc14C55G4214.2	AlNc14C55G4214.22	AlNc14C55G4214.27	AlNc14C55G4214.15	AlNc14C55G4214.24	AlNc14C55G4214.31
267	RXLR	8	8	0	0	0	0	0	0	0	0	0	0	0	SG00233	SG01218	SG06771	SG05831	SG04522	SG08634	SG10341	SG11873
268	RXLR	8	8	0	0	0	0	0	0	0	0	0	0	0	SG00473	SG09088	SG09002	SG02354	SG00807	SG12769	SG04650	SG07594
269	Jacalin	8	8	0	0	0	0	0	0	0	0	0	0	0	SG02945	SG04022	SG12962	SG09040	SG05735	SG05331	SG19086	SG17166
270		8	8	0	0	0	0	0	0	0	0	0	0	0	SG00523	SG07253	SG10361	SG14418	SG14350	SG16254	SG16253	SG07347
271	KINESIN LIGHT CHAIN	8	1	1	1	1	0	0	1	0	1	0	1	1	SG01159	Pr_75817T0	hpa_813904	Ps_135341T0	jgi|Phyca11|101423|e_gw1.5.729.1	Phal05912	AC2VRR_s00187g41	SPRG_19885T0
272		8	8	0	0	0	0	0	0	0	0	0	0	0	SG16164	SG04456	SG19395	SG16215	SG19399	SG05099	SG18994	SG18059
273	Jacalin	8	5	0	0	0	1	2	0	0	0	0	0	0	SG02349	SG11951	SG18528	SG11947	SG11945	PITG_22747T0	PPTG_16251T0	PPTG_04081T0
274		8	8	0	0	0	0	0	0	0	0	0	0	0	SG02817	SG17762	SG12865	SG02818	SG10209	SG10190	SG10239	SG06207
275	Crystall : Inhibitor_I36	8	1	1	1	1	1	1	1	0	0	0	0	1	SG02840	Ps_137658T0	PPTG_18066T0	jgi|Phyca11|4407|fgenesh1_pm.PHYCAscaffold_2_#_3	PITG_04490T0	hpa_804108	Phal12973	Pr_83014T0
276		8	0	1	0	2	2	1	1	0	0	0	0	1	PPTG_15295T0	PITG_02222T0	Ps_128503T0	Pr_80426T0	jgi|Phyca11|512196|fgenesh2_kg.PHYCAscaffold_564_#_1_#_Contig5767.1	jgi|Phyca11|22122|fgenesh1_pg.PHYCAscaffold_863_#_1	PITG_04074T0	Phal12684
277		8	1	0	1	1	1	1	1	1	0	0	0	1	SG08165	Pr_79438T0	jgi|Phyca11|526662|estExt2_fgenesh1_pm.C_PHYCAscaffold_110126	PITG_07529T0	Phal12275	PPTG_18389T0	hpa_805230	PYU1_T000487
278	SERINE/THREONINE-PROTEIN KINASE	8	1	1	1	0	0	0	1	1	3	0	0	0	SPRG_03200T0	SPRG_12798T0	SG11788	Ps_129239T0	hpa_808559	SPRG_08891T0	Pr_84415T0	PYU1_T008620
279		8	1	1	0	1	1	1	1	0	1	0	0	1	SG08932	jgi|Phyca11|100260|e_gw1.4.743.1	Pr_75299T0	PPTG_13605T0	PITG_03759T0	Ps_136491T0	Phal12412	SPRG_10788T0
280		8	3	0	1	1	1	2	0	0	0	0	0	0	SG08941	SG12030	SG11698	hpa_814720	jgi|Phyca11|503894|fgenesh2_kg.PHYCAscaffold_5_#_58_#_Contig3937.1	PPTG_15392T0	PPTG_15391T0	PITG_13528T0
281	METALLOPROTEASE M41 FTSH	8	1	2	0	0	1	1	1	1	1	0	0	0	SG09586	Ps_127246T0	Pr_82424T0	PITG_14712T0	PYU1_T000503	Ps_140433T0	PPTG_07332T0	SPRG_10098T0
282	CTG4A-RELATED	8	1	0	0	1	1	1	1	1	1	0	0	1	SG11329	PPTG_02651T0	jgi|Phyca11|527230|estExt2_fgenesh1_pm.C_PHYCAscaffold_170112	PITG_05497T0	Phal09247	Pr_93535T0	PYU1_T005223	SPRG_13940T0
283	ArabFuran-catal	8	2	2	0	1	1	1	1	0	0	0	0	0	SG13735	SG14735	Pr_72148T0	PITG_22758T0	Ps_132315T0	jgi|Phyca11|103319|e_gw1.7.331.1	Ps_108620T0	PPTG_18202T0
284	Glyco_hydro_88	8	1	1	0	0	0	2	1	0	2	0	0	1	SG18674	Pr_83050T0	PPTG_07904T0	Ps_127158T0	PPTG_15441T0	Phal08315	SPRG_20970T0	SPRG_05579T0
285		8	0	4	0	0	1	1	1	0	0	0	0	1	PITG_06741T0	Ps_127602T0	Ps_140825T0	Phal12387	Ps_131498T0	Ps_131500T0	Pr_84431T0	PPTG_11034T0
286		8	0	2	1	0	1	1	1	0	1	0	0	1	Ps_109460T0	Pr_74494T0	PPTG_02375T0	PITG_10994T0	Phal13700	hpa_811753	SPRG_07653T0	Ps_133224T0
287		8	0	3	0	0	1	1	0	2	1	0	0	0	Ps_127647T0	Ps_144835T0	PYU1_T009908	Ps_141356T0	PPTG_11117T0	PYU1_T009382	PITG_20331T0	SPRG_18091T0
288		8	0	2	0	0	4	1	1	0	0	0	0	0	Pr_97280T0	Ps_133017T0	Ps_159078T0	PITG_06542T0	PITG_15086T0	PITG_06552T0	PPTG_19586T0	PITG_23131T0
289		8	0	2	0	0	0	1	5	0	0	0	0	0	Ps_128180T0	PPTG_08645T0	Ps_133956T0	Pr_79469T0	Pr_79455T0	Pr_86352T0	Pr_86145T0	Pr_77064T0
290		8	0	2	0	0	1	2	1	0	1	1	0	0	Ps_128425T0	PPTG_05043T0	SPRG_18300T0	PPTG_07792T0	PITG_11752T0	Pr_73288T0	Ps_156248T0	AlNc14C852G12571.1
291		8	0	1	0	1	1	1	1	1	0	1	1	0	AC2VRR_s00040g29	jgi|Phyca11|542964|estExt2_Genewise1Plus.C_PHYCAscaffold_100500	Pr_77410T0	PITG_06261T0	AlNc14C30G2799.1	PPTG_14116T0	PYU1_T014478	Ps_134421T0
292		8	0	2	1	1	1	1	2	0	0	0	0	0	Ps_130996T0	PPTG_03499T0	PITG_09185T0	jgi|Phyca11|556849|estExt2_Genewise1Plus.C_PHYCAscaffold_960083	Pr_47638T0	hpa_810018	Pr_78803T0	Ps_130998T0
293		8	0	1	0	2	0	2	1	1	1	0	0	0	Ps_131783T0	PPTG_11754T0	Pr_80249T0	jgi|Phyca11|534609|estExt2_fgenesh1_pg.C_PHYCAscaffold_260034	PPTG_11777T0	jgi|Phyca11|567679|estExt2_Genewise1.C_PHYCAscaffold_260120	PYU1_T010997	SPRG_13552T0
294		8	0	1	0	1	1	1	1	0	1	1	0	1	Ps_132522T0	jgi|Phyca11|540367|estExt2_Genewise1Plus.C_PHYCAscaffold_40862	PPTG_00193T0	PITG_05747T0	Phal01158	Pr_94307T0	SPRG_10215T0	AlNc14C21G2194.1
295		8	0	1	0	1	1	1	2	1	0	0	0	1	Ps_132646T0	PPTG_00066T0	Phal00962	PITG_17828T0	Pr_82839T0	Pr_76013T0	jgi|Phyca11|530148|estExt2_fgenesh1_pm.C_PHYCAscaffold_570008	PYU1_T005121
296		8	0	3	0	0	1	1	1	0	2	0	0	0	Ps_134619T0	Ps_141392T0	Ps_141353T0	PPTG_11108T0	PITG_20332T0	Pr_85668T0	SPRG_04836T0	SPRG_04259T0
297		8	0	0	0	4	2	2	0	0	0	0	0	0	PPTG_12206T0	PITG_16663T0	PPTG_15216T0	jgi|Phyca11|113929|e_gw1.25.406.1	jgi|Phyca11|129759|e_gw1.87.114.1	jgi|Phyca11|567591|estExt2_Genewise1.C_PHYCAscaffold_250479	jgi|Phyca11|133479|e_gw1.495.1.1	PITG_06432T0
298		8	0	4	0	1	0	0	3	0	0	0	0	0	Ps_136280T0	Pr_80531T0	Pr_80533T0	Pr_80530T0	jgi|Phyca11|17627|fgenesh1_pg.PHYCAscaffold_29_#_54	Ps_159139T0	Ps_159102T0	Ps_159140T0
299		8	0	8	0	0	0	0	0	0	0	0	0	0	Ps_140683T0	Ps_140716T0	Ps_140646T0	Ps_145361T0	Ps_145360T0	Ps_140661T0	Ps_140654T0	Ps_144434T0
300		8	0	2	0	1	2	1	1	0	1	0	0	0	Ps_140778T0	jgi|Phyca11|553330|estExt2_Genewise1Plus.C_PHYCAscaffold_520247	Pr_85735T0	PITG_07911T0	Ps_140784T0	PPTG_08410T0	PITG_07904T0	SPRG_01719T0
301		8	0	1	0	1	4	2	0	0	0	0	0	0	Ps_141756T0	PPTG_00121T0	PITG_18318T0	PITG_15303T0	PPTG_15846T0	jgi|Phyca11|17666|fgenesh1_pg.PHYCAscaffold_29_#_93	PITG_15304T0	PITG_04145T0
302		8	0	1	0	0	2	1	4	0	0	0	0	0	Ps_142972T0	PPTG_17579T0	Pr_97230T0	PITG_15718T0	PITG_21681T0	Pr_86248T0	Pr_97229T0	Pr_97232T0
303		8	0	1	1	1	2	1	0	0	2	0	0	0	Ps_144458T0	PPTG_01933T0	PITG_09792T0	hpa_806585	SPRG_00065T0	PITG_02664T0	SPRG_14899T0	jgi|Phyca11|534395|estExt2_fgenesh1_pg.C_PHYCAscaffold_230052
304		8	0	1	0	1	1	1	1	1	1	0	0	1	Ps_144567T0	Pr_83812T0	jgi|Phyca11|529108|estExt2_fgenesh1_pm.C_PHYCAscaffold_380052	PITG_12490T0	PPTG_17326T0	Phal08554	PYU1_T014075	SPRG_04075T0
305		8	0	1	1	0	4	1	1	0	0	0	0	0	Ps_158475T0	PPTG_04748T0	Pr_94164T0	PITG_12077T0	PITG_04747T0	PITG_04729T0	PITG_04774T0	hpa_803319
306		8	0	0	0	1	2	2	3	0	0	0	0	0	jgi|Phyca11|116645|e_gw1.31.473.1	PITG_18405T0	PITG_10640T0	Pr_81911T0	PPTG_19111T0	PPTG_14285T0	Pr_97231T0	Pr_97325T0
307		8	0	0	0	5	1	2	0	0	0	0	0	0	jgi|Phyca11|126240|e_gw1.62.246.1	jgi|Phyca11|126301|e_gw1.62.131.1	PPTG_09609T0	jgi|Phyca11|133792|e_gw1.752.2.1	jgi|Phyca11|126259|e_gw1.62.132.1	jgi|Phyca11|126349|e_gw1.62.248.1	PPTG_09783T0	PITG_14065T0
308		8	0	0	0	1	0	0	7	0	0	0	0	0	jgi|Phyca11|12681|fgenesh1_pg.PHYCAscaffold_1_#_133	Pr_72248T0	Pr_72474T0	Pr_84526T0	Pr_74598T0	Pr_74599T0	Pr_87603T0	Pr_72539T0
309		8	0	0	0	0	0	4	0	0	0	4	0	0	PPTG_00776T0	PPTG_19660T0	PPTG_02559T0	PPTG_10854T0	AlNc14C105G6173.1	AlNc14C163G7834.1	AlNc14C213G8949.1	AlNc14C109G6336.1
310		8	0	0	0	0	0	0	0	0	0	4	4	0	AlNc14C11G1399.1	AlNc14C77G5147.1	AlNc14C273G9989.1	AC2VRR_s00141g84	AlNc14C56G4264.1	AC2VRR_s00141g74	AC2VRR_s00141g86	AC2VRR_s00141g78
311		8	0	0	0	0	0	0	0	0	0	0	8	0	AC2VRR_s00077g38	AC2VRR_s00077g48	AC2VRR_s00089g135	AC2VRR_s00134g14	AC2VRR_s00216g96	AC2VRR_s00216g69	AC2VRR_s00196g1	AC2VRR_s00077g86
312	RXLR	7	7	0	0	0	0	0	0	0	0	0	0	0	SG00309	SG17391	SG17697	SG09690	SG07785	SG04241	SG17703
313	ZINC FINGER RAN-BINDING DOMAIN-CONTAINING PROTEIN 2	7	1	0	2	0	0	1	1	1	0	1	0	0	SG00729	PPTG_03965T0	Pr_93893T0	PYU1_T010058	hpa_807900	hpa_805800	AlNc14C128G6884.1
314	RXLR	7	4	1	1	0	0	0	1	0	0	0	0	0	SG01452	SG11860	Pr_97342T0	hpa_811722	SG06208	SG07772	Ps_130529T0
315	AMIDASE	7	1	0	0	1	1	1	1	1	1	0	0	0	SG01511	PPTG_12599T0	Pr_74218T0	jgi|Phyca11|505834|fgenesh2_kg.PHYCAscaffold_15_#_141_#_4098276:1	PITG_15819T0	PYU1_T001159	SPRG_00620T0
316		7	1	1	0	1	2	1	0	0	0	0	0	1	SG02409	PITG_21363T0	PITG_10542T0	jgi|Phyca11|564366|estExt2_Genewise1.C_PHYCAscaffold_140500	PPTG_08855T0	Ps_138547T0	Phal01524
317	SERINE PROTEASE INHIBITOR	7	1	0	0	1	3	2	0	0	0	0	0	0	PITG_13292T0	SG02985	PPTG_16800T0	jgi|Phyca11|527534|estExt2_fgenesh1_pm.C_PHYCAscaffold_200062	PITG_22739T0	PITG_23195T0	PPTG_07575T0
318		7	1	2	0	0	0	1	1	0	1	0	0	1	SG03782	PPTG_00078T0	Ps_132638T0	Phal02416	Pr_94332T0	Ps_156542T0	SPRG_01840T0
319	LECITHIN-CHOLESTEROL ACYLTRANSFERASE-RELATED	7	1	1	1	1	0	1	1	1	0	0	0	0	SG04234	PPTG_06100T0	jgi|Phyca11|525311|estExt2_fgenesh1_pm.C_PHYCAscaffold_30057	Ps_144477T0	Pr_95549T0	PYU1_T010371	hpa_805408
320		7	1	0	1	1	0	1	1	1	0	0	1	0	SG04342	PPTG_01833T0	hpa_806555	jgi|Phyca11|503960|fgenesh2_kg.PHYCAscaffold_5_#_124_#_4096795:1	Pr_75759T0	PYU1_T011768	AC2VRR_s00046g88
321		7	0	1	0	1	1	2	1	1	0	0	0	0	jgi|Phyca11|121549|e_gw1.44.184.1	Ps_142079T0	Pr_80401T0	PITG_10928T0	PYU1_T002717	PPTG_01901T0	PPTG_00869T0
322		7	3	0	0	1	0	0	1	0	1	0	0	1	SG04521	SG14372	SG09751	jgi|Phyca11|505907|fgenesh2_kg.PHYCAscaffold_16_#_66_#_Contig282.1	Pr_86503T0	Phal06526	SPRG_08676T0
323		7	3	0	0	0	0	1	1	1	0	0	0	1	SG05817	SG17852	SG16353	Pr_76014T0	PPTG_00062T0	Phal14108	PYU1_T005147
324	COPROPORPHYRINOGEN III OXIDASE, MITOCHONDRIAL	7	1	1	1	0	1	1	1	1	0	0	0	0	SG05837	Pr_75996T0	Ps_132630T0	PPTG_00091T0	PITG_18298T0	hpa_812635	PYU1_T004985
325	NONSENSE-MEDIATED MRNA DECAY PROTEIN 3	7	1	0	2	1	1	1	0	1	0	0	0	0	SG06445	hpa_801498	PPTG_16639T0	hpa_801499	PITG_00035T0	jgi|Phyca11|6050|fgenesh1_pm.PHYCAscaffold_9_#_110	PYU1_T013926
326	DNA-DAMAGE REPAIR PROTEIN DRT111	7	1	1	0	2	1	1	1	0	0	0	0	0	SG07242	Pr_76050T0	Ps_134113T0	jgi|Phyca11|540172|estExt2_Genewise1Plus.C_PHYCAscaffold_40589	jgi|Phyca11|507327|fgenesh2_kg.PHYCAscaffold_27_#_1_#_4103252:2	PPTG_14727T0	PITG_03484T0
327		7	1	3	0	1	0	1	0	0	0	0	0	1	SG07455	PPTG_03932T0	Ps_127557T0	Ps_129435T0	Ps_129477T0	jgi|Phyca11|120977|e_gw1.43.388.1	Phal06605
328	Exo_endo_phos	7	1	2	0	0	0	0	1	3	0	0	0	0	SG08755	Pr_73341T0	Ps_131366T0	Ps_135377T0	PYU1_T003164	PYU1_T003165	PYU1_T003166
329		7	0	1	0	1	1	0	1	0	0	2	0	1	Ps_142894T0	PITG_17257T0	Pr_94872T0	jgi|Phyca11|507518|fgenesh2_kg.PHYCAscaffold_28_#_25_#_4101945:43	AlNc14C143G7319.1	AlNc14C57G4291.1	Phal11283
330	PEPTIDYL-PROLYL CIS-TRANS ISOMERASE	7	3	0	1	0	2	0	0	0	0	0	0	1	SG13526	hpa_814812	Phal07902	PITG_20141T0	SG17479	SG13527	PITG_10707T0
331	FAMILY NOT NAMED	7	1	0	0	0	2	0	2	0	2	0	0	0	SG17253	PITG_00234T0	SPRG_01704T0	Pr_85997T0	Pr_82682T0	PITG_14119T0	SPRG_10133T0
332	ARMET-LIKE PROTEIN	7	1	0	0	1	1	1	1	0	1	0	0	1	SG18737	Pr_73940T0	jgi|Phyca11|7818|fgenesh1_pm.PHYCAscaffold_22_#_73	PPTG_00855T0	Phal12922	PITG_01702T0	SPRG_07379T0
333		7	0	0	0	0	0	0	0	0	7	0	0	0	SPRG_05977T0	SPRG_11965T0	SPRG_01030T0	SPRG_09553T0	SPRG_09551T0	SPRG_09552T0	SPRG_04559T0
334		7	0	2	1	0	0	1	1	2	0	0	0	0	Ps_108379T0	hpa_807853	PYU1_T010089	PPTG_04494T0	Pr_72264T0	PYU1_T003550	Ps_108925T0
335		7	0	1	0	0	1	2	1	0	0	1	1	0	Ps_108501T0	PPTG_18295T0	PITG_15739T0	Pr_71125T0	PPTG_15516T0	AlNc14C125G6803.1	AC2VRR_s00069g105
336		7	0	1	0	0	3	3	0	0	0	0	0	0	Ps_109418T0	PPTG_12652T0	PITG_22926T0	PITG_05910T0	PPTG_14063T0	PITG_07387T0	PPTG_16436T0
337		7	0	1	0	0	0	0	6	0	0	0	0	0	Ps_127092T0	Pr_78294T0	Pr_97247T0	Pr_85830T0	Pr_78246T0	Pr_84010T0	Pr_97246T0
338		7	0	1	0	1	1	1	2	0	0	0	0	1	Ps_131160T0	jgi|Phyca11|508601|fgenesh2_kg.PHYCAscaffold_36_#_54_#_4101876:1	Pr_74242T0	Pr_74243T0	PPTG_17172T0	PITG_04114T0	Phal12677
339		7	0	1	0	1	1	1	1	2	0	0	0	0	Ps_132162T0	Pr_77026T0	PITG_08631T0	jgi|Phyca11|529608|estExt2_fgenesh1_pm.C_PHYCAscaffold_460076	PYU1_T002528	PYU1_T002533	PPTG_02952T0
340		7	0	1	0	1	1	1	1	1	1	0	0	0	Ps_132462T0	PPTG_00262T0	Pr_75889T0	PITG_05817T0	jgi|Phyca11|525709|estExt2_fgenesh1_pm.C_PHYCAscaffold_40274	PYU1_T004872	SPRG_07847T0
341		7	0	1	0	1	1	0	0	1	3	0	0	0	Ps_132518T0	PITG_05753T0	jgi|Phyca11|75844|gw1.4.560.1	PYU1_T004970	SPRG_05849T0	SPRG_17940T0	SPRG_19792T0
342		7	0	5	0	0	0	0	2	0	0	0	0	0	Ps_133323T0	Ps_140281T0	Ps_140276T0	Pr_83144T0	Pr_83147T0	Ps_143997T0	Ps_145132T0
343		7	0	1	0	1	1	1	1	1	0	0	1	0	Ps_133604T0	Pr_78322T0	PITG_03244T0	PPTG_16125T0	jgi|Phyca11|12997|fgenesh1_pg.PHYCAscaffold_2_#_93	PYU1_T000699	AC2VRR_s00085g232
344		7	0	2	0	1	1	1	0	1	1	0	0	0	Ps_133660T0	Ps_144448T0	jgi|Phyca11|538803|estExt2_Genewise1Plus.C_PHYCAscaffold_20462	PPTG_14411T0	PITG_03200T0	PYU1_T001074	SPRG_09964T0
345		7	0	2	0	1	1	1	0	0	0	0	1	1	Ps_134851T0	Ps_157084T0	PITG_03616T0	PPTG_13458T0	jgi|Phyca11|503627|fgenesh2_kg.PHYCAscaffold_4_#_166_#_Contig3767.1	Phal07820	AC2VRR_s00243g170
346		7	0	1	0	1	1	1	1	1	1	0	0	0	Ps_135428T0	PPTG_14266T0	PYU1_T011118	SPRG_01723T0	Pr_95182T0	PITG_08161T0	jgi|Phyca11|127224|e_gw1.67.173.1
347		7	0	1	1	0	2	3	0	0	0	0	0	0	Ps_135621T0	PITG_04266T0	PITG_07586T0	PPTG_17246T0	PPTG_07662T0	PPTG_19802T0	hpa_813700
348		7	0	1	0	1	1	1	1	0	2	0	0	0	Ps_135681T0	PITG_06804T0	PPTG_18605T0	SPRG_03504T0	Pr_96468T0	SPRG_05352T0	jgi|Phyca11|13200|fgenesh1_pg.PHYCAscaffold_3_#_13
349		7	0	1	1	0	0	1	1	2	0	0	1	0	Ps_135726T0	Pr_82957T0	PPTG_09895T0	PYU1_T010314	PYU1_T010315	hpa_804397	AC2VRR_s00217g281
350		7	0	1	0	1	1	1	1	0	1	1	0	0	Ps_135919T0	PPTG_05782T0	PITG_16483T0	jgi|Phyca11|6442|fgenesh1_pm.PHYCAscaffold_12_#_22	AlNc14C150G7507.1	SPRG_01266T0	Pr_79034T0
351		7	0	1	0	1	3	1	1	0	0	0	0	0	Ps_136215T0	Pr_80526T0	PPTG_15977T0	jgi|Phyca11|548556|estExt2_Genewise1Plus.C_PHYCAscaffold_290165	PITG_02900T0	PITG_10654T0	PITG_12952T0
352		7	0	2	0	0	2	2	1	0	0	0	0	0	Ps_138565T0	Ps_159180T0	PITG_10540T0	Pr_75845T0	PITG_21362T0	PPTG_08852T0	PPTG_04467T0
353		7	0	1	1	0	0	0	1	1	1	1	1	0	Ps_139487T0	Pr_81883T0	PYU1_T010834	hpa_807486	AlNc14C36G3194.1	AC2VRR_s00189g103	SPRG_00270T0
354		7	0	0	0	0	5	2	0	0	0	0	0	0	PITG_04196T0	PPTG_07609T0	PITG_04326T0	PITG_16285T0	PPTG_07462T0	PITG_04329T0	PITG_12010T0
355		7	0	0	0	0	3	4	0	0	0	0	0	0	PPTG_04451T0	PITG_08903T0	PITG_18908T0	PPTG_04541T0	PPTG_04415T0	PPTG_04550T0	PITG_23231T0
356		7	0	0	7	0	0	0	0	0	0	0	0	0	hpa_800280	hpa_814254	hpa_800390	hpa_800308	hpa_800361	hpa_800333	hpa_801474
357		7	0	0	7	0	0	0	0	0	0	0	0	0	hpa_802312	hpa_810205	hpa_808443	hpa_808746	hpa_808747	hpa_811215	hpa_810187
358		7	0	0	0	1	1	1	4	0	0	0	0	0	jgi|Phyca11|125861|e_gw1.60.130.1	Pr_78646T0	PITG_08127T0	PPTG_14286T0	Pr_78643T0	Pr_78644T0	Pr_77743T0
359		7	0	0	0	1	0	2	0	1	0	1	1	1	jgi|Phyca11|131889|e_gw1.119.42.1	PPTG_19129T0	PPTG_08558T0	Phal03762	PYU1_T013234	AlNc14C86G5535.1	AC2VRR_s00014g34
360		7	0	0	0	0	0	0	0	0	7	0	0	0	SPRG_15774T0	SPRG_00702T0	SPRG_16585T0	SPRG_15775T0	SPRG_12279T0	SPRG_12280T0	SPRG_03239T0
361		7	0	0	0	0	0	0	0	0	7	0	0	0	SPRG_08684T0	SPRG_01734T0	SPRG_15210T0	SPRG_12207T0	SPRG_06922T0	SPRG_06923T0	SPRG_06921T0
362		7	0	0	0	0	2	5	0	0	0	0	0	0	PPTG_07214T0	PPTG_19581T0	PPTG_07121T0	PITG_22730T0	PITG_22729T0	PPTG_07116T0	PPTG_07112T0
363		7	0	0	0	0	1	1	1	0	4	0	0	0	SPRG_07732T0	PITG_20529T0	PPTG_13111T0	Pr_96832T0	SPRG_01011T0	SPRG_20716T0	SPRG_19431T0
364		7	0	0	0	0	0	0	0	0	7	0	0	0	SPRG_04167T0	SPRG_04168T0	SPRG_16352T0	SPRG_13072T0	SPRG_15859T0	SPRG_13071T0	SPRG_15858T0
365		7	0	0	0	0	0	0	0	0	0	7	0	0	AlNc14C174G8072.10	AlNc14C174G8072.9	AlNc14C174G8072.8	AlNc14C174G8072.7	AlNc14C174G8072.6	AlNc14C174G8072.4	AlNc14C174G8072.3
366		6	0	0	0	0	0	0	0	1	5	0	0	0	SPRG_01190T0	PYU1_T003221	SPRG_00897T0	SPRG_00906T0	SPRG_01189T0	SPRG_00908T0
367	RXLR	6	6	0	0	0	0	0	0	0	0	0	0	0	SG00300	SG07650	SG07651	SG04366	SG05435	SG14971
368	Jacalin	6	6	0	0	0	0	0	0	0	0	0	0	0	SG03074	SG05109	SG08383	SG06624	SG05127	SG10124
369	STRICTOSIDINE SYNTHASE-RELATED	6	1	1	0	1	1	1	0	1	0	0	0	0	SG00757	Ps_141335T0	PPTG_11081T0	jgi|Phyca11|504420|fgenesh2_kg.PHYCAscaffold_7_#_172_#_Contig914.1	PITG_06710T0	PYU1_T010507
370	RXLR	6	6	0	0	0	0	0	0	0	0	0	0	0	SG01303	SG18501	SG01304	SG07466	SG08453	SG14880
371	SUGAR KINASE	6	1	0	1	1	0	1	0	1	1	0	0	0	SG01530	PPTG_17140T0	jgi|Phyca11|129422|e_gw1.84.142.1	PYU1_T001722	hpa_807117	SPRG_04150T0
372	GLYCEROPHOSPHORYL DIESTER PHOSPHODIESTERASE	6	1	1	0	1	1	1	1	0	0	0	0	0	SG01537	PPTG_17141T0	jgi|Phyca11|11846|fgenesh1_pm.PHYCAscaffold_84_#_32	PITG_12598T0	Ps_127400T0	Pr_81079T0
373		6	6	0	0	0	0	0	0	0	0	0	0	0	SG02038	SG13205	SG17042	SG10705	SG05763	SG11078
374	Elicitin	6	1	1	1	0	1	0	1	1	0	0	0	0	SG02335	Ps_139074T0	hpa_810933	Pr_84630T0	PITG_02964T0	PYU1_T008616
375		6	6	0	0	0	0	0	0	0	0	0	0	0	SG04315	SG18365	SG17671	SG05305	SG18366	SG16327
376		6	0	0	0	4	0	2	0	0	0	0	0	0	jgi|Phyca11|127013|e_gw1.66.187.1	PPTG_08023T0	jgi|Phyca11|108594|e_gw1.15.459.1	jgi|Phyca11|133642|e_gw1.610.1.1	jgi|Phyca11|103818|e_gw1.8.402.1	PPTG_03832T0
377	PROTEIN DISULFIDE ISOMERASE	6	1	0	1	0	0	1	1	0	1	1	0	0	AlNc14C126G6816.1	SG15456	Pr_80721T0	PPTG_18716T0	hpa_808286	SPRG_08239T0
378		6	1	1	0	1	0	0	1	1	0	0	0	1	SG05154	jgi|Phyca11|126174|e_gw1.61.233.1	Phal09203	Ps_143170T0	Pr_83619T0	PYU1_T008181
379		6	2	1	0	0	1	2	0	0	0	0	0	0	SG05263	PPTG_02963T0	SG12866	PITG_08624T0	PPTG_02959T0	Ps_132166T0
380		6	2	1	0	0	0	1	1	0	0	0	0	1	SG06549	SG08686	Phal13198	PPTG_18611T0	Ps_135685T0	Pr_82921T0
381	BETA-GALACTOSIDASE	6	1	1	0	1	0	1	0	1	1	0	0	0	SG08189	PPTG_12094T0	Ps_137845T0	jgi|Phyca11|545775|estExt2_Genewise1Plus.C_PHYCAscaffold_190087	PYU1_T013496	SPRG_11371T0
382		6	0	2	0	0	1	0	0	0	1	2	0	0	Ps_155816T0	SPRG_03903T0	Ps_141958T0	AlNc14C192G8464.1	AlNc14C144G7346.1	PITG_04589T0
383	FORMIN-RELATED	6	1	2	0	0	1	0	1	0	0	0	0	1	SG08782	PITG_03626T0	Pr_96945T0	Phal07818	Ps_157091T0	Ps_134325T0
384	CHITINASE	6	1	1	1	1	0	1	1	0	0	0	0	0	SG09672	Ps_130467T0	jgi|Phyca11|508457|fgenesh2_kg.PHYCAscaffold_35_#_40_#_4101945:143	PPTG_09238T0	hpa_808512	Pr_81663T0
385		6	1	2	0	0	1	1	1	0	0	0	0	0	SG09919	PITG_22675T0	Ps_159020T0	Pr_79763T0	PPTG_01492T0	Ps_159021T0
386	HEAT SHOCK PROTEIN 90	6	1	0	0	0	1	1	1	1	1	0	0	0	SG11328	Pr_73199T0	PPTG_02652T0	PITG_05498T0	PYU1_T005224	SPRG_13941T0
387		6	1	0	1	1	1	1	1	0	0	0	0	0	SG12318	jgi|Phyca11|507215|fgenesh2_kg.PHYCAscaffold_26_#_18_#_Contig109.1	PPTG_11730T0	PITG_10005T0	Pr_80268T0	hpa_809757
388	ISOAMYL ACETATE-HYDROLYZING ESTERASE 1	6	1	1	0	0	1	2	1	0	0	0	0	0	SG14189	Pr_77746T0	PPTG_10332T0	Ps_127025T0	PPTG_14690T0	PITG_02155T0
389	FAMILY NOT NAMED	6	1	1	0	0	0	1	1	0	1	0	0	1	SG15362	PPTG_01050T0	Phal05287	Ps_157604T0	SPRG_05028T0	Pr_93712T0
390		6	1	1	0	1	1	1	1	0	0	0	0	0	SG16649	jgi|Phyca11|505320|fgenesh2_kg.PHYCAscaffold_12_#_108_#_Contig1542.1	PPTG_06007T0	PITG_14439T0	Pr_71847T0	Ps_108658T0
391	UDP-GLUCOSE GLYCOPROTEIN:GLUCOSYLTRANSFERASE	6	1	1	0	0	1	1	0	1	1	0	0	0	SG18784	PPTG_04233T0	PITG_07201T0	SPRG_06920T0	PYU1_T011368	Ps_109593T0
392		6	0	1	0	2	0	1	2	0	0	0	0	0	jgi|Phyca11|537868|estExt2_fgenesh1_pg.C_PHYCAscaffold_5640001	Pr_96736T0	PPTG_19719T0	Ps_156225T0	jgi|Phyca11|18414|fgenesh1_pg.PHYCAscaffold_36_#_54	Pr_74241T0
393		6	0	1	0	1	1	1	1	0	1	0	0	0	Ps_109636T0	PPTG_08826T0	jgi|Phyca11|544364|estExt2_Genewise1Plus.C_PHYCAscaffold_140410	PITG_10509T0	Pr_40011T0	SPRG_00295T0
394		6	0	1	0	2	1	1	1	0	0	0	0	0	Ps_111409T0	PITG_22677T0	jgi|Phyca11|110721|e_gw1.19.427.1	jgi|Phyca11|96045|e_gw1.1.827.1	PPTG_05820T0	Pr_43241T0
395		6	0	2	0	0	0	2	1	0	0	0	0	1	Ps_127300T0	Ps_127301T0	Pr_84052T0	PPTG_10233T0	Phal14279	PPTG_10234T0
396		6	0	2	0	0	2	1	0	0	0	1	0	0	Ps_128173T0	Ps_128183T0	PPTG_08650T0	PITG_14658T0	AlNc14C86G5497.1	PITG_14655T0
397		6	0	0	1	1	1	2	1	0	0	0	0	0	hpa_804780	PPTG_14277T0	PPTG_14275T0	PITG_08143T0	Pr_78652T0	jgi|Phyca11|10998|fgenesh1_pm.PHYCAscaffold_60_#_6
398		6	0	1	1	1	0	1	1	0	0	0	0	1	Ps_130249T0	PPTG_10751T0	jgi|Phyca11|548752|estExt2_Genewise1Plus.C_PHYCAscaffold_300065	Pr_72722T0	Phal03331	hpa_801111
399		6	0	1	1	0	0	0	0	0	3	0	0	1	Ps_130972T0	SPRG_01830T0	SPRG_01831T0	SPRG_00028T0	hpa_806890	Phal08556
400		6	0	1	0	1	0	2	1	0	0	0	0	1	Ps_132155T0	PPTG_20380T0	PPTG_02948T0	Pr_77021T0	jgi|Phyca11|21958|fgenesh1_pg.PHYCAscaffold_271_#_2	Phal03959
401		6	0	1	0	1	1	1	1	0	0	0	0	1	Ps_132927T0	PITG_14440T0	jgi|Phyca11|543629|estExt2_Genewise1Plus.C_PHYCAscaffold_120562	PPTG_06008T0	Pr_80947T0	Phal07518
402		6	0	2	0	2	0	1	1	0	0	0	0	0	Ps_133887T0	Ps_133894T0	jgi|Phyca11|21726|fgenesh1_pg.PHYCAscaffold_111_#_7	jgi|Phyca11|21725|fgenesh1_pg.PHYCAscaffold_111_#_6	PPTG_07620T0	Pr_73482T0
403		6	0	0	0	0	4	2	0	0	0	0	0	0	PPTG_19177T0	PPTG_18824T0	PITG_05118T0	PITG_08943T0	PITG_22870T0	PITG_08949T0
404		6	0	1	0	1	1	2	0	1	0	0	0	0	Ps_135193T0	PITG_20053T0	PPTG_00367T0	PPTG_00367T1	jgi|Phyca11|556634|estExt2_Genewise1Plus.C_PHYCAscaffold_930021	PYU1_T009685
405		6	0	1	0	1	0	1	3	0	0	0	0	0	Ps_135209T0	PPTG_16478T0	Pr_78539T0	Pr_78544T0	Pr_97253T0	jgi|Phyca11|17054|fgenesh1_pg.PHYCAscaffold_24_#_79
406		6	0	1	1	1	1	1	1	0	0	0	0	0	Ps_135211T0	jgi|Phyca11|531315|estExt2_fgenesh1_pm.C_PHYCAscaffold_1080005	PITG_21182T0	Pr_82765T0	PPTG_00390T0	hpa_812146
407		6	0	6	0	0	0	0	0	0	0	0	0	0	Ps_135363T0	Ps_135366T0	Ps_135365T0	Ps_141455T0	Ps_141454T0	Ps_135364T0
408		6	0	3	0	1	0	1	1	0	0	0	0	0	Ps_135835T0	Ps_135837T0	Ps_135840T0	jgi|Phyca11|15218|fgenesh1_pg.PHYCAscaffold_12_#_43	PPTG_05678T0	Pr_78978T0
409		6	0	1	0	1	1	1	0	2	0	0	0	0	Ps_136132T0	jgi|Phyca11|12325|fgenesh1_pm.PHYCAscaffold_106_#_5	PPTG_04529T0	PITG_17872T0	PYU1_T000880	PYU1_T000881
410		6	0	1	0	2	1	1	1	0	0	0	0	0	PPTG_17017T0	Ps_138595T0	Pr_81609T0	PITG_06087T0	jgi|Phyca11|124413|e_gw1.53.390.1	jgi|Phyca11|118417|e_gw1.36.500.1
411		6	0	1	1	0	0	1	1	1	1	0	0	0	Ps_136497T0	PPTG_13614T0	Pr_75305T0	PYU1_T007145	hpa_805160	SPRG_02246T0
412		6	0	2	0	2	0	0	1	0	1	0	0	0	Ps_136895T0	Pr_78031T0	jgi|Phyca11|119759|e_gw1.39.155.1	Ps_142257T0	SPRG_01139T0	jgi|Phyca11|9865|fgenesh1_pm.PHYCAscaffold_42_#_73
413		6	0	1	0	1	1	1	0	1	1	0	0	0	Ps_136952T0	jgi|Phyca11|11956|fgenesh1_pm.PHYCAscaffold_89_#_2	PPTG_00418T0	PITG_07456T0	PYU1_T014852	SPRG_05303T0
414		6	0	1	0	1	1	1	0	1	1	0	0	0	Ps_137121T0	SPRG_03974T0	PYU1_T005826	jgi|Phyca11|14530|fgenesh1_pg.PHYCAscaffold_8_#_84	PPTG_04587T0	PITG_04980T0
415		6	0	1	1	1	1	1	1	0	0	0	0	0	Ps_137266T0	Pr_77841T0	PPTG_13393T0	PITG_18079T0	jgi|Phyca11|97663|e_gw1.2.911.1	hpa_811901
416		6	0	1	0	1	1	1	1	1	0	0	0	0	Ps_137720T0	PITG_04449T0	Pr_79131T0	PPTG_07488T0	jgi|Phyca11|525091|estExt2_fgenesh1_pm.C_PHYCAscaffold_20022	PYU1_T006562
417		6	0	1	0	1	0	1	1	2	0	0	0	0	Ps_138458T0	Pr_82571T0	jgi|Phyca11|122383|e_gw1.47.317.1	PYU1_T009205	PYU1_T009207	PPTG_09891T0
418		6	0	1	0	0	0	2	1	2	0	0	0	0	Ps_139387T0	PPTG_14553T0	Pr_77933T0	PPTG_06619T0	PYU1_T006123	PYU1_T006129
419		6	0	1	0	2	0	1	1	1	0	0	0	0	Ps_139597T0	PPTG_13091T0	Pr_72257T0	jgi|Phyca11|21898|fgenesh1_pg.PHYCAscaffold_195_#_2	jgi|Phyca11|20318|fgenesh1_pg.PHYCAscaffold_61_#_46	PYU1_T003340
420		6	0	1	0	0	1	0	1	0	1	0	0	2	Ps_140863T0	Pr_84433T0	PITG_06781T0	Phal08551	Phal06173	SPRG_09483T0
421		6	0	1	1	1	0	1	1	0	1	0	0	0	Ps_142865T0	jgi|Phyca11|532861|estExt2_fgenesh1_pg.C_PHYCAscaffold_80172	PPTG_11880T0	hpa_807386	Pr_77211T0	SPRG_02094T0
422		6	0	1	1	0	1	1	1	1	0	0	0	0	Ps_143382T0	PITG_00682T0	PPTG_08089T0	Pr_72919T0	hpa_803091	PYU1_T004287
423		6	0	1	0	0	0	1	1	1	1	0	1	0	Ps_143972T0	PPTG_04648T0	PYU1_T002657	Pr_75538T0	SPRG_20360T0	AC2VRR_s00153g97
424		6	0	1	0	1	0	1	1	0	1	0	1	0	Ps_144256T0	Pr_84349T0	PPTG_13100T0	jgi|Phyca11|536743|estExt2_fgenesh1_pg.C_PHYCAscaffold_610051	SPRG_02899T0	AC2VRR_s00021g96
425		6	0	1	0	1	1	1	0	0	1	0	0	1	Ps_156442T0	PITG_09833T0	PPTG_02914T0	jgi|Phyca11|552134|estExt2_Genewise1Plus.C_PHYCAscaffold_460223	Phal00328	SPRG_07285T0
426		6	0	1	0	1	1	1	0	1	1	0	0	0	Ps_156832T0	jgi|Phyca11|99526|e_gw1.4.360.1	PPTG_14716T0	PITG_03495T0	PYU1_T002251	SPRG_20683T0
427		6	0	2	0	1	1	1	1	0	0	0	0	0	Ps_159064T0	Pr_97227T0	PPTG_18819T0	jgi|Phyca11|121845|e_gw1.46.358.1	PITG_09861T0	Ps_159065T0
428		6	0	1	0	1	1	1	2	0	0	0	0	0	Ps_159082T0	Pr_97386T0	Pr_97268T0	PPTG_06368T0	jgi|Phyca11|505125|fgenesh2_kg.PHYCAscaffold_11_#_71_#_Contig3441.1	PITG_08812T0
429		6	0	1	0	0	2	1	2	0	0	0	0	0	Ps_159116T0	PITG_02830T0	PPTG_05602T0	Pr_97274T0	PITG_02843T0	Pr_80536T0
430		6	0	0	2	0	0	0	0	0	0	0	4	0	hpa_805926	hpa_807409	AC2VRR_s00029g112	AC2VRR_s00012g26	AC2VRR_s00012g21	AC2VRR_s00210g43
431		6	0	0	0	4	2	0	0	0	0	0	0	0	jgi|Phyca11|110745|e_gw1.19.428.1	jgi|Phyca11|114313|e_gw1.26.286.1	PITG_23070T0	PITG_22767T0	jgi|Phyca11|111113|e_gw1.19.430.1	jgi|Phyca11|111062|e_gw1.19.655.1
432		6	0	0	0	5	0	1	0	0	0	0	0	0	jgi|Phyca11|50893|gw1.91.116.1	jgi|Phyca11|71752|gw1.17.638.1	jgi|Phyca11|81648|gw1.9.891.1	jgi|Phyca11|73036|gw1.15.599.1	jgi|Phyca11|71800|gw1.18.576.1	PPTG_15592T0
433		6	0	0	0	0	4	2	0	0	0	0	0	0	PITG_04049T0	PITG_22724T0	PITG_23239T0	PITG_23137T0	PPTG_20252T0	PPTG_04603T0
434		6	0	0	0	0	1	1	1	2	1	0	0	0	PITG_07205T0	PPTG_06003T0	Pr_80943T0	PYU1_T002977	SPRG_09498T0	PYU1_T004444
435		6	0	0	0	0	2	4	0	0	0	0	0	0	PITG_08317T0	PITG_08322T0	PPTG_16992T0	PPTG_15720T0	PPTG_16994T0	PPTG_16990T0
436		6	0	0	0	0	0	0	0	0	6	0	0	0	SPRG_04730T0	SPRG_04731T0	SPRG_15503T0	SPRG_12638T0	SPRG_12640T0	SPRG_15504T0
437		6	0	0	0	0	0	0	0	0	6	0	0	0	SPRG_05861T0	SPRG_17135T0	SPRG_05862T0	SPRG_06748T0	SPRG_17718T0	SPRG_06749T0
438		6	0	0	0	0	0	0	0	0	6	0	0	0	SPRG_06808T0	SPRG_20098T0	SPRG_13213T0	SPRG_13211T0	SPRG_13212T0	SPRG_06825T0
439		6	0	0	0	0	0	0	0	0	1	1	1	3	SPRG_12012T0	Phal06833	Phal06832	AC2VRR_s00022g191	Phal03305	AlNc14C12G1421.1
440		6	0	0	0	0	0	0	0	0	6	0	0	0	SPRG_14995T0	SPRG_16056T0	SPRG_14996T0	SPRG_14997T0	SPRG_16058T0	SPRG_16057T0
441		6	0	0	0	0	0	0	0	0	0	0	6	0	AC2VRR_s00009g5	AC2VRR_s00049g40	AC2VRR_s00009g58	AC2VRR_s00049g5	AC2VRR_s00009g55	AC2VRR_s00049g39
442		6	0	0	0	0	0	0	0	0	0	0	6	0	AC2VRR_s00012g66	AC2VRR_s00098g91	AC2VRR_s00204g8	AC2VRR_s00054g9	AC2VRR_s00106g18	AC2VRR_s00140g88
443		5	5	0	0	0	0	0	0	0	0	0	0	0	SG00114	SG19286	SG00917	SG06564	SG18727
444	RXLR	5	5	0	0	0	0	0	0	0	0	0	0	0	SG00733	SG09717	SG13352	SG03024	SG11703
445	NUCLEOPORIN	5	2	0	0	0	2	0	1	0	0	0	0	0	SG01295	Pr_85563T0	PITG_17603T0	PITG_22672T0	SG18791
446		5	2	2	0	0	0	0	1	0	0	0	0	0	SG04741	SG14950	Pr_79106T0	Ps_137682T0	Ps_137685T0
447	PROLYL 4-HYDROXYLASE ALPHA SUBUNIT	5	1	0	0	0	0	0	0	0	3	0	0	1	SG05473	Phal06831	SPRG_15464T0	SPRG_09288T0	SPRG_14059T0
448	RXLR	5	5	0	0	0	0	0	0	0	0	0	0	0	SG06649	SG19299	SG15071	SG07666	SG16680
449	CBM9_2	5	1	0	0	0	1	1	1	0	1	0	0	0	SG06708	Pr_95313T0	SPRG_06184T0	PITG_02652T0	PPTG_05401T0
450		5	0	1	0	0	0	1	1	0	2	0	0	0	PPTG_04470T0	SPRG_14057T0	SPRG_14669T0	Pr_73502T0	Ps_142565T0
451		5	5	0	0	0	0	0	0	0	0	0	0	0	SG11682	SG15594	SG14547	SG18690	SG12173
452		5	1	0	1	0	0	0	1	1	0	0	0	1	SG12230	hpa_800654	Pr_96139T0	Phal03210	PYU1_T014782
453		5	1	1	0	0	1	1	0	0	0	0	0	1	SG15651	Ps_138672T0	PPTG_15825T0	Phal11181	PITG_05967T0
454		5	1	0	0	0	1	0	0	1	1	0	0	1	SG18783	Phal10728	PYU1_T011366	SPRG_05790T0	PITG_03619T0
455		5	1	1	0	0	0	2	0	0	1	0	0	0	SG19109	Ps_127759T0	SPRG_02414T0	PPTG_00962T0	PPTG_00962T1
456		5	1	1	0	1	1	1	0	0	0	0	0	0	SG19409	PPTG_06280T0	jgi|Phyca11|105940|e_gw1.11.567.1	PITG_08871T0	Ps_144388T0
457		5	0	1	1	0	0	0	3	0	0	0	0	0	Ps_108702T0	Pr_71671T0	Pr_97251T0	hpa_812995	Pr_85407T0
458		5	0	1	0	0	1	1	1	0	0	0	0	1	Ps_140808T0	PITG_06721T0	PPTG_11053T0	Phal02253	Pr_74796T0
459		5	0	0	0	0	3	1	1	0	0	0	0	0	PITG_05945T0	PPTG_18476T0	Pr_81813T0	PITG_05941T0	PITG_22795T0
460		5	0	1	0	0	2	1	1	0	0	0	0	0	PITG_17477T0	Ps_133536T0	PPTG_00247T0	PITG_05807T0	Pr_75898T0
461		5	0	1	0	1	1	1	0	0	1	0	0	0	Ps_129256T0	PPTG_04139T0	PITG_07307T0	jgi|Phyca11|112853|e_gw1.23.291.1	SPRG_20987T0
462		5	0	2	0	0	1	0	1	0	0	0	0	1	Ps_129901T0	Ps_144900T0	Pr_73139T0	Phal03535	PITG_22257T0
463		5	0	1	0	0	0	1	1	1	1	0	0	0	Ps_129923T0	Pr_73122T0	PPTG_02761T0	PYU1_T005327	SPRG_17967T0
464		5	0	1	0	0	0	1	1	0	1	0	0	1	Ps_130418T0	PPTG_09283T0	Pr_81705T0	Phal12246	SPRG_03023T0
465		5	0	2	0	1	1	1	0	0	0	0	0	0	Ps_130892T0	Ps_133752T0	PPTG_08641T0	PITG_14093T0	jgi|Phyca11|132373|e_gw1.157.11.1
466		5	0	1	0	1	0	1	1	1	0	0	0	0	Ps_131805T0	PPTG_11729T0	Pr_80269T0	jgi|Phyca11|507213|fgenesh2_kg.PHYCAscaffold_26_#_16_#_Contig3147.1	PYU1_T011011
467		5	0	1	0	1	1	0	2	0	0	0	0	0	Ps_132256T0	Pr_82838T0	jgi|Phyca11|5652|fgenesh1_pm.PHYCAscaffold_7_#_18	Pr_82832T0	PITG_19230T0
468		5	0	1	0	2	0	1	1	0	0	0	0	0	Pr_75895T0	Ps_132472T0	PPTG_00250T0	jgi|Phyca11|532303|estExt2_fgenesh1_pg.C_PHYCAscaffold_40284	jgi|Phyca11|21981|fgenesh1_pg.PHYCAscaffold_326_#_1
469		5	0	1	0	0	1	1	1	1	0	0	0	0	Ps_133321T0	PPTG_18525T0	PITG_05286T0	Pr_80760T0	PYU1_T013285
470		5	0	1	1	1	0	1	1	0	0	0	0	0	Ps_134498T0	jgi|Phyca11|511130|fgenesh2_kg.PHYCAscaffold_76_#_31_#_Contig3562.1	PPTG_18347T0	Pr_74950T0	hpa_809030
471		5	0	1	0	1	0	1	1	1	0	0	0	0	Ps_134500T0	Pr_74948T0	PPTG_18344T0	jgi|Phyca11|555654|estExt2_Genewise1Plus.C_PHYCAscaffold_760071	PYU1_T009895
472		5	0	4	0	0	0	1	0	0	0	0	0	0	Ps_134513T0	Ps_145581T0	Ps_145417T0	PPTG_06346T0	Ps_138524T0
473		5	0	0	0	0	2	3	0	0	0	0	0	0	PITG_16836T0	PITG_07550T0	PPTG_15196T0	PPTG_15607T0	PPTG_15189T0
474		5	0	1	0	1	1	1	0	0	1	0	0	0	Ps_135510T0	PPTG_14361T0	PITG_08048T0	jgi|Phyca11|574236|estExt2_Genewise1.C_PHYCAscaffold_600179	SPRG_00074T0
475		5	0	1	0	1	1	1	1	0	0	0	0	0	Ps_135689T0	Pr_82920T0	jgi|Phyca11|503142|fgenesh2_kg.PHYCAscaffold_3_#_7_#_Contig3856.1	PITG_13157T0	PPTG_12252T0
476		5	0	1	0	0	0	1	2	0	0	0	0	1	Ps_136058T0	Phal10009	PPTG_09496T0	Pr_81781T0	Pr_81783T0
477		5	0	3	0	0	0	0	2	0	0	0	0	0	Ps_136207T0	Ps_136214T0	Pr_80524T0	Ps_136284T0	Pr_97272T0
478		5	0	1	1	0	0	1	1	0	0	0	0	1	Ps_137336T0	PPTG_18663T0	Pr_82197T0	hpa_803552	Phal08389
479		5	0	1	1	1	1	1	0	0	0	0	0	0	Ps_137514T0	PITG_00707T0	jgi|Phyca11|535497|estExt2_fgenesh1_pg.C_PHYCAscaffold_370037	hpa_803062	PPTG_08057T0
480		5	0	1	1	0	0	1	1	1	0	0	0	0	Ps_138176T0	PPTG_08459T0	Pr_81261T0	hpa_803641	PYU1_T011175
481		5	0	1	0	1	1	1	1	0	0	0	0	0	Ps_138551T0	PPTG_08858T0	PITG_10546T0	jgi|Phyca11|564367|estExt2_Genewise1.C_PHYCAscaffold_140501	Pr_84388T0
482		5	0	1	0	1	1	1	1	0	0	0	0	0	Ps_138607T0	Pr_81604T0	jgi|Phyca11|124432|e_gw1.53.16.1	PITG_06075T0	PPTG_17035T0
483		5	0	1	0	0	4	0	0	0	0	0	0	0	Ps_139461T0	PITG_18156T0	PITG_18147T0	PITG_23120T0	PITG_20365T0
484		5	0	1	0	0	1	1	1	1	0	0	0	0	Ps_139793T0	Pr_81036T0	PPTG_11482T0	PITG_15415T0	PYU1_T007409
485		5	0	1	0	1	0	1	1	1	0	0	0	0	Ps_140199T0	PPTG_12838T0	Pr_83278T0	jgi|Phyca11|507167|fgenesh2_kg.PHYCAscaffold_25_#_51_#_Contig3320.1	PYU1_T002504
486		5	0	1	0	0	1	1	1	0	1	0	0	0	Ps_140331T0	Pr_83114T0	PPTG_17915T0	PITG_17016T0	SPRG_10211T0
487		5	0	2	0	0	1	1	0	0	0	0	1	0	Ps_140418T0	PPTG_07348T0	PITG_06675T0	Ps_142559T0	AC2VRR_s00040g36
488		5	0	3	0	0	0	0	2	0	0	0	0	0	Ps_140705T0	Pr_83068T0	Ps_140706T0	Pr_96510T0	Ps_140715T0
489		5	0	0	0	0	0	0	0	0	5	0	0	0	SPRG_09632T0	SPRG_09633T0	SPRG_17012T0	SPRG_17011T0	SPRG_08739T0
490		5	0	1	0	0	0	2	2	0	0	0	0	0	Ps_141207T0	PPTG_03687T0	Pr_83643T0	PPTG_10577T0	Pr_84160T0
491		5	0	1	0	0	0	2	1	1	0	0	0	0	Ps_142200T0	PPTG_04798T0	PPTG_04800T0	Pr_75435T0	PYU1_T007499
492		5	0	1	1	0	1	1	0	1	0	0	0	0	Ps_142936T0	PPTG_04373T0	PITG_07080T0	PYU1_T011280	hpa_811850
493		5	0	1	0	1	1	1	0	1	0	0	0	0	Ps_143192T0	PYU1_T003884	jgi|Phyca11|116788|e_gw1.31.358.1	PPTG_12426T0	PITG_10799T0
494		5	0	2	1	0	1	0	0	0	1	0	0	0	Ps_143508T0	Ps_144525T0	PITG_07121T0	hpa_804998	SPRG_06213T0
495		5	0	1	0	1	1	0	2	0	0	0	0	0	Pr_78160T0	Pr_78163T0	Ps_144427T0	PITG_11947T0	jgi|Phyca11|19601|fgenesh1_pg.PHYCAscaffold_50_#_23
496		5	0	2	0	0	1	1	1	0	0	0	0	0	Ps_159157T0	Ps_159267T0	Pr_82736T0	PPTG_07989T0	PITG_00774T0
497		5	0	0	0	1	0	0	1	0	1	2	0	0	jgi|Phyca11|12194|fgenesh1_pm.PHYCAscaffold_100_#_21	AlNc14C20G2088.1	AlNc14C13G1546.1	Pr_71082T0	SPRG_04958T0
498		5	0	0	1	1	1	1	1	0	0	0	0	0	hpa_804064	PPTG_15973T0	Pr_80523T0	PITG_02918T0	jgi|Phyca11|115890|e_gw1.29.161.1
499		5	0	0	5	0	0	0	0	0	0	0	0	0	hpa_804903	hpa_812551	hpa_804904	hpa_812552	hpa_810648
500		5	0	0	2	0	0	0	0	1	1	0	0	1	hpa_813254	hpa_813784	PYU1_T008222	SPRG_21100T0	Phal09154
501		5	0	0	0	0	5	0	0	0	0	0	0	0	PITG_14371T0	PITG_14368T0	PITG_14374T0	PITG_23016T0	PITG_17310T0
502		5	0	0	0	2	1	2	0	0	0	0	0	0	jgi|Phyca11|115167|e_gw1.28.271.1	jgi|Phyca11|118989|e_gw1.37.429.1	PPTG_08236T0	PPTG_08171T0	PITG_00619T0
503		5	0	0	0	1	1	3	0	0	0	0	0	0	jgi|Phyca11|116683|e_gw1.31.458.1	PITG_09216T0	PPTG_03535T0	PPTG_03611T0	PPTG_15879T0
504		5	0	0	0	1	3	1	0	0	0	0	0	0	jgi|Phyca11|14233|fgenesh1_pg.PHYCAscaffold_6_#_155	PPTG_17730T0	PITG_22933T0	PITG_23048T0	PITG_23047T0
505		5	0	0	0	2	0	1	2	0	0	0	0	0	jgi|Phyca11|21628|fgenesh1_pg.PHYCAscaffold_104_#_12	jgi|Phyca11|537660|estExt2_fgenesh1_pg.C_PHYCAscaffold_1040013	PPTG_02098T0	Pr_83047T0	Pr_83054T0
506		5	0	0	0	1	2	2	0	0	0	0	0	0	jgi|Phyca11|531538|estExt2_fgenesh1_pg.C_PHYCAscaffold_10149	PPTG_07091T0	PPTG_07090T0	PITG_12751T0	PITG_12752T0
507		5	0	0	0	0	1	0	1	1	2	0	0	0	PITG_02625T0	Pr_94817T0	SPRG_08677T0	SPRG_13377T0	PYU1_T008426
508		5	0	0	0	0	3	2	0	0	0	0	0	0	PITG_04203T0	PPTG_17247T0	PPTG_17255T0	PITG_12423T0	PITG_12402T0
509		5	0	0	0	0	2	0	0	0	1	0	1	1	PITG_05929T0	PITG_08655T0	Phal03066	SPRG_02205T0	AC2VRR_s00208g82
510		5	0	0	0	0	4	1	0	0	0	0	0	0	PITG_09689T0	PITG_11953T0	PITG_22896T0	PITG_22894T0	PPTG_07203T0
511		5	0	0	0	0	1	1	1	0	1	1	0	0	PITG_10451T0	PPTG_08770T0	Pr_96208T0	AlNc14C34G3075.1	SPRG_07510T0
512		5	0	0	0	0	3	2	0	0	0	0	0	0	PITG_15297T0	PITG_15318T0	PITG_23117T0	PPTG_02937T0	PPTG_02928T0
513		5	0	0	0	0	2	2	0	1	0	0	0	0	PITG_22864T0	PITG_23241T0	PPTG_06299T0	PYU1_T007637	PPTG_00486T0
514		5	0	0	0	0	0	1	4	0	0	0	0	0	PPTG_04488T0	Pr_97339T0	Pr_84708T0	Pr_97320T0	Pr_85454T0
515		5	0	0	0	0	0	1	1	0	3	0	0	0	PPTG_11628T0	Pr_73761T0	SPRG_08712T0	SPRG_20336T0	SPRG_08711T0
516		5	0	0	0	0	0	0	0	5	0	0	0	0	PYU1_T006518	PYU1_T009255	PYU1_T014980	PYU1_T009257	PYU1_T009256
517		5	0	0	0	0	0	0	0	0	5	0	0	0	SPRG_01142T0	SPRG_07635T0	SPRG_14226T0	SPRG_03335T0	SPRG_12032T0
518		5	0	0	0	0	0	0	0	0	5	0	0	0	SPRG_01212T0	SPRG_07164T0	SPRG_15727T0	SPRG_13124T0	SPRG_16072T0
519		5	0	0	0	0	0	0	0	0	5	0	0	0	SPRG_05541T0	SPRG_16466T0	SPRG_12227T0	SPRG_15590T0	SPRG_15591T0
520		5	0	0	0	0	0	0	0	0	5	0	0	0	SPRG_05555T0	SPRG_05556T0	SPRG_13018T0	SPRG_05557T0	SPRG_18604T0
521		5	0	0	0	0	0	0	0	0	5	0	0	0	SPRG_14036T0	SPRG_18598T0	SPRG_14032T0	SPRG_14033T0	SPRG_14034T0
522		5	0	0	0	0	0	0	0	0	5	0	0	0	SPRG_09739T0	SPRG_09743T0	SPRG_18137T0	SPRG_09744T0	SPRG_16813T0
523		5	0	0	0	0	0	0	0	0	0	3	2	0	AlNc14C173G8066.1	AC2VRR_s00187g2	AlNc14C213G8958.1	AlNc14C86G5514.1	AC2VRR_s00187g56
524		5	0	0	0	0	0	0	0	0	0	0	5	0	AC2VRR_s00162g25	AC2VRR_s00215g54	AC2VRR_s00215g68	AC2VRR_s00215g73	AC2VRR_s00215g65
525		5	0	0	0	0	0	0	0	0	0	0	0	5	Phal01997	Phal11173	Phal04016	Phal14517	Phal02553
526		4	0	0	0	0	4	0	0	0	0	0	0	0	PITG_09109T0	PITG_09111T0	PITG_22118T0	PITG_15277T0
527		4	1	1	0	0	0	1	1	0	0	0	0	0	SG00220	Pr_81782T0	Ps_136057T0	PPTG_09498T0
528	RXLR	4	4	0	0	0	0	0	0	0	0	0	0	0	SG00471	SG02993	SG02010	SG12545
529	RXLR	4	4	0	0	0	0	0	0	0	0	0	0	0	SG09419	SG03241	SG01554	SG09420
530	CAP	4	1	0	0	0	0	1	0	0	0	0	0	2	SG00743	PPTG_15512T0	Phal08509	Phal08510
531	HISTIDYL-TRNA SYNTHETASE	4	1	0	1	0	0	1	1	0	0	0	0	0	SG00776	hpa_804451	PPTG_19379T0	Pr_82549T0
532		4	4	0	0	0	0	0	0	0	0	0	0	0	SG01480	SG09013	SG09058	SG16159
533		4	4	0	0	0	0	0	0	0	0	0	0	0	SG01814	SG05545	SG07010	SG07759
534		4	1	0	0	0	0	2	0	0	0	0	0	1	SG02011	PPTG_13394T0	PPTG_13391T0	Phal12132
535		4	1	1	0	0	0	0	0	1	0	0	0	1	SG02322	Ps_133256T0	Phal10474	PYU1_T009606
536		4	4	0	0	0	0	0	0	0	0	0	0	0	SG03406	SG18200	SG18201	SG11287
537		4	4	0	0	0	0	0	0	0	0	0	0	0	SG03872	SG14254	SG12422	SG16234
538	GLYCOSYLTRANSFERASE	4	1	0	0	0	0	0	0	0	0	2	1	0	SG04051	AC2VRR_s00037g291	AlNc14C25G2461.1	AlNc14C135G7055.1
539	RXLR	4	4	0	0	0	0	0	0	0	0	0	0	0	SG04428	SG10498	SG05026	SG07296
540	SWI/SNF-RELATED MATRIX-ASSOCIATED ACTIN-DEPENDENT REGULATOR OF CHROMATIN SUBFAMILY-RELATED	4	1	0	1	0	1	0	1	0	0	0	0	0	SG04460	hpa_802016	PITG_09988T0	Pr_53084T0
541		4	4	0	0	0	0	0	0	0	0	0	0	0	SG06076	SG12846	SG07981	SG12034
542		4	1	1	0	0	0	1	1	0	0	0	0	0	SG07513	Ps_156895T0	PPTG_16036T0	Pr_94406T0
543		4	1	1	0	0	0	1	0	0	0	0	0	1	SG07933	PPTG_17961T0	Ps_142119T0	Phal13154
544		4	0	0	0	0	0	0	0	0	4	0	0	0	SPRG_20212T0	SPRG_13879T0	SPRG_14388T0	SPRG_20872T0
545		4	1	0	0	1	1	1	0	0	0	0	0	0	SG09270	PPTG_02050T0	PITG_14898T0	jgi|Phyca11|14015|fgenesh1_pg.PHYCAscaffold_5_#_229
546	URIDINE KINASE	4	1	0	0	1	0	0	0	1	0	0	0	1	SG09538	jgi|Phyca11|509345|fgenesh2_kg.PHYCAscaffold_43_#_143_#_Contig4297.1	PYU1_T010194	Phal09481
547	TRANSMEMBRANE PROTEIN FAM155	4	1	0	0	0	0	0	0	0	2	1	0	0	SG12038	SPRG_15459T0	AlNc14C567G12163.1	SPRG_09292T0
548	RAD50-INTERACTING PROTEIN 1 PROTEIN RINT-1	4	1	0	0	1	1	1	0	0	0	0	0	0	SG13243	PPTG_06926T0	jgi|Phyca11|529532|estExt2_fgenesh1_pm.C_PHYCAscaffold_440043	PITG_15621T0
549		4	0	1	0	0	0	1	1	1	0	0	0	0	PPTG_20064T0	Ps_136072T0	Pr_93648T0	PYU1_T002294
550		4	1	1	1	0	0	1	0	0	0	0	0	0	SG14284	PPTG_17782T0	Ps_133829T0	hpa_804022
551		4	1	1	0	0	0	1	1	0	0	0	0	0	SG16805	Ps_131196T0	PPTG_03448T0	Pr_83525T0
552	UNCHARACTERIZED	4	1	0	0	0	1	0	0	0	1	0	1	0	SG19261	PITG_10461T0	SPRG_03914T0	AC2VRR_s00035g17
553	ALPHA/BETA HYDROLASE FOLD-CONTAINING PROTEIN	4	1	0	0	0	1	1	0	0	0	1	0	0	SG19322	PPTG_10149T0	PITG_03525T0	AlNc14C521G12032.1
554		4	0	1	1	0	0	1	0	0	0	0	0	1	Ps_108901T0	PPTG_16623T0	hpa_805403	Phal03907
555		4	0	1	0	1	1	1	0	0	0	0	0	0	Ps_109645T0	PPTG_19125T0	jgi|Phyca11|21780|fgenesh1_pg.PHYCAscaffold_119_#_10	PITG_18776T0
556		4	0	1	0	1	0	1	1	0	0	0	0	0	Ps_127231T0	jgi|Phyca11|19547|fgenesh1_pg.PHYCAscaffold_49_#_60	PPTG_10292T0	Pr_82450T0
557		4	0	3	0	0	0	0	0	0	1	0	0	0	Ps_127603T0	SPRG_18098T0	Ps_135338T0	Ps_135337T0
558		4	0	1	0	0	1	1	1	0	0	0	0	0	Ps_127845T0	Pr_76630T0	PPTG_12290T0	PITG_13114T0
559		4	0	1	0	1	0	1	1	0	0	0	0	0	Ps_128199T0	Pr_75896T0	jgi|Phyca11|503818|fgenesh2_kg.PHYCAscaffold_4_#_357_#_4097670:1	PPTG_00249T0
560		4	0	4	0	0	0	0	0	0	0	0	0	0	Ps_128394T0	Ps_158991T0	Ps_158993T0	Ps_158992T0
561		4	0	0	1	0	0	0	0	0	2	0	1	0	hpa_801036	SPRG_07142T0	AC2VRR_s00224g89	SPRG_03363T0
562		4	0	1	0	1	1	0	0	0	1	0	0	0	Ps_128473T0	PITG_07302T0	jgi|Phyca11|15732|fgenesh1_pg.PHYCAscaffold_15_#_70	SPRG_14860T0
563		4	0	1	0	0	0	1	2	0	0	0	0	0	Ps_128601T0	Pr_81548T0	Pr_78802T0	PPTG_06777T0
564		4	0	1	0	0	1	1	1	0	0	0	0	0	Ps_128981T0	PPTG_01551T0	Pr_85234T0	PITG_01236T0
565		4	0	0	0	0	0	0	0	0	4	0	0	0	SPRG_20622T0	SPRG_08127T0	SPRG_08130T0	SPRG_08128T0
566		4	0	1	0	0	1	1	1	0	0	0	0	0	Ps_129333T0	Pr_84975T0	PPTG_04050T0	PITG_12298T0
567		4	0	4	0	0	0	0	0	0	0	0	0	0	Ps_130023T0	Ps_139727T0	Ps_133562T0	Ps_131325T0
568		4	0	1	0	1	1	1	0	0	0	0	0	0	Ps_131451T0	PPTG_14669T0	PITG_02132T0	jgi|Phyca11|98055|e_gw1.2.1302.1
569		4	0	4	0	0	0	0	0	0	0	0	0	0	Ps_131643T0	Ps_131644T0	Ps_131654T0	Ps_131645T0
570		4	0	1	0	0	0	1	0	0	0	1	0	1	Ps_131653T0	PPTG_06265T0	AlNc14C220G9095.1	Phal14496
571		4	0	2	0	0	0	1	1	0	0	0	0	0	Ps_132468T0	Ps_132471T0	Pr_75894T0	PPTG_00251T0
572		4	0	1	0	0	0	1	1	1	0	0	0	0	PPTG_01967T0	Ps_157753T0	Pr_94245T0	PYU1_T011829
573		4	0	0	0	0	0	0	0	0	0	0	4	0	AC2VRR_s00167g112	AC2VRR_s00011g43	AC2VRR_s00011g64	AC2VRR_s00029g13
574		4	0	3	0	0	0	0	1	0	0	0	0	0	Ps_133816T0	Ps_137665T0	Ps_137667T0	Pr_83474T0
575		4	0	1	0	1	0	1	1	0	0	0	0	0	Ps_133850T0	jgi|Phyca11|12980|fgenesh1_pg.PHYCAscaffold_2_#_76	Pr_85050T0	PPTG_07590T0
576		4	0	3	0	0	0	1	0	0	0	0	0	0	Ps_134359T0	PPTG_03613T0	Ps_139996T0	Ps_139995T0
577		4	0	1	0	0	0	1	1	0	0	0	1	0	Ps_134388T0	PPTG_14144T0	Pr_77396T0	AC2VRR_s00022g177
578		4	0	1	0	0	0	1	1	0	1	0	0	0	Ps_134557T0	Pr_74896T0	PPTG_11212T0	SPRG_03708T0
579		4	0	2	0	0	0	0	2	0	0	0	0	0	Ps_135133T0	Pr_97201T0	Pr_74075T0	Ps_135182T0
580		4	0	1	0	0	0	1	2	0	0	0	0	0	Ps_136388T0	PPTG_04239T0	Pr_87469T0	Pr_77066T0
581		4	0	1	0	0	0	1	2	0	0	0	0	0	Ps_137322T0	PPTG_18673T0	Pr_82188T0	Pr_97197T0
582		4	0	1	0	0	0	0	0	1	0	1	0	1	Ps_137905T0	Phal14139	PYU1_T013461	AlNc14C11G1316.1
583		4	0	4	0	0	0	0	0	0	0	0	0	0	Ps_138057T0	Ps_144155T0	Ps_138107T0	Ps_138089T0
584		4	0	0	0	0	0	1	1	0	2	0	0	0	PPTG_08735T0	Pr_74404T0	SPRG_19183T0	SPRG_10532T0
585		4	0	1	1	0	0	0	1	1	0	0	0	0	Ps_138429T0	Pr_83711T0	PYU1_T009186	hpa_802404
586		4	0	4	0	0	0	0	0	0	0	0	0	0	Ps_141755T0	Ps_141749T0	Ps_145304T0	Ps_141750T0
587		4	0	1	0	1	1	0	1	0	0	0	0	0	Ps_138785T0	PITG_06957T0	jgi|Phyca11|503235|fgenesh2_kg.PHYCAscaffold_3_#_100_#_Contig4363.1	Pr_79937T0
588		4	0	1	1	0	1	1	0	0	0	0	0	0	Ps_138804T0	PPTG_07038T0	hpa_813159	PITG_12666T0
589		4	0	1	0	0	0	1	0	1	1	0	0	0	Ps_138835T0	PPTG_07069T0	PYU1_T014456	SPRG_06358T0
590		4	0	2	0	0	0	2	0	0	0	0	0	0	Ps_139173T0	Ps_159174T0	PPTG_00450T0	PPTG_00444T0
591		4	0	1	0	1	0	0	0	2	0	0	0	0	Ps_139492T0	jgi|Phyca11|116697|e_gw1.31.448.1	PYU1_T003185	PYU1_T010825
592		4	0	1	0	0	0	1	1	0	1	0	0	0	Ps_140025T0	PPTG_06782T0	Pr_87099T0	SPRG_19292T0
593		4	0	1	0	0	1	2	0	0	0	0	0	0	Ps_140419T0	PITG_07938T0	PPTG_08436T0	PPTG_08433T0
594		4	0	2	0	0	1	0	1	0	0	0	0	0	Ps_140939T0	PITG_00579T0	Pr_97196T0	Ps_159233T0
595		4	0	1	0	0	0	1	2	0	0	0	0	0	Ps_142529T0	PPTG_05812T0	Pr_79061T0	Pr_79052T0
596		4	0	1	0	1	0	1	1	0	0	0	0	0	Ps_155427T0	jgi|Phyca11|550687|estExt2_Genewise1Plus.C_PHYCAscaffold_380159	PPTG_09037T0	Pr_83834T0
597		4	0	1	0	0	0	1	1	0	0	0	0	1	Ps_155838T0	PPTG_02552T0	Phal03441	Pr_96552T0
598		4	0	1	0	0	0	0	1	1	1	0	0	0	Ps_156487T0	Pr_83667T0	PYU1_T008201	SPRG_05143T0
599		4	0	1	1	0	0	1	1	0	0	0	0	0	Ps_157039T0	Pr_95964T0	PPTG_10159T0	hpa_802003
600		4	0	1	0	1	0	1	0	1	0	0	0	0	Ps_157282T0	PPTG_16620T0	PYU1_T000389	jgi|Phyca11|7638|fgenesh1_pm.PHYCAscaffold_21_#_11
601		4	0	1	0	1	0	0	1	0	1	0	0	0	Ps_157315T0	Pr_95268T0	SPRG_19335T0	jgi|Phyca11|20989|fgenesh1_pg.PHYCAscaffold_78_#_16
602		4	0	1	0	0	0	1	1	1	0	0	0	0	Ps_157489T0	Pr_96306T0	PPTG_04920T0	PYU1_T012760
603		4	0	1	0	0	1	1	1	0	0	0	0	0	Ps_158468T0	PPTG_05296T0	PITG_02561T0	Pr_94838T0
604		4	0	1	0	0	0	1	1	0	1	0	0	0	Ps_158580T0	Pr_96620T0	PPTG_15144T0	SPRG_00327T0
605		4	0	1	0	0	0	1	1	0	0	0	0	1	Ps_158749T0	Phal10947	Pr_93396T0	PPTG_08079T0
606		4	0	4	0	0	0	0	0	0	0	0	0	0	Ps_159060T0	Ps_159270T0	Ps_159061T0	Ps_159276T0
607		4	0	4	0	0	0	0	0	0	0	0	0	0	Ps_159095T0	Ps_159235T0	Ps_159149T0	Ps_159196T0
608		4	0	0	1	1	0	0	1	1	0	0	0	0	hpa_800377	jgi|Phyca11|118100|e_gw1.35.194.1	Pr_81699T0	PYU1_T006031
609		4	0	0	1	2	0	1	0	0	0	0	0	0	hpa_800963	jgi|Phyca11|126936|e_gw1.65.48.1	jgi|Phyca11|557827|estExt2_Genewise1Plus.C_PHYCAscaffold_7170002	PPTG_08186T0
610		4	0	0	1	0	0	1	0	0	0	1	1	0	hpa_806627	PPTG_01935T0	AlNc14C128G6867.1	AC2VRR_s00001g56
611		4	0	0	4	0	0	0	0	0	0	0	0	0	hpa_807906	hpa_808325	hpa_807911	hpa_808319
612		4	0	0	1	1	1	1	0	0	0	0	0	0	hpa_810745	PPTG_07429T0	jgi|Phyca11|531333|estExt2_fgenesh1_pm.C_PHYCAscaffold_1120002	PITG_08056T0
613		4	0	0	1	1	0	1	0	0	1	0	0	0	hpa_812015	PPTG_02813T0	jgi|Phyca11|109662|e_gw1.17.588.1	SPRG_07542T0
614		4	0	0	1	1	0	0	0	0	0	2	0	0	hpa_813901	jgi|Phyca11|528693|estExt2_fgenesh1_pm.C_PHYCAscaffold_320110	AlNc14C329G10671.1	AlNc14C229G9267.1
615		4	0	0	1	1	1	1	0	0	0	0	0	0	hpa_814567	PPTG_06764T0	PITG_15191T0	jgi|Phyca11|102392|e_gw1.6.870.1
616		4	0	0	0	1	1	1	0	1	0	0	0	0	jgi|Phyca11|114348|e_gw1.26.334.1	PITG_10009T0	PPTG_11734T0	PYU1_T011006
617		4	0	0	0	2	0	2	0	0	0	0	0	0	jgi|Phyca11|12927|fgenesh1_pg.PHYCAscaffold_2_#_23	PPTG_07494T0	jgi|Phyca11|12936|fgenesh1_pg.PHYCAscaffold_2_#_32	PPTG_07455T0
618		4	0	0	0	2	0	0	2	0	0	0	0	0	jgi|Phyca11|17014|fgenesh1_pg.PHYCAscaffold_24_#_39	jgi|Phyca11|534478|estExt2_fgenesh1_pg.C_PHYCAscaffold_240034	Pr_97234T0	Pr_77466T0
619		4	0	0	0	1	1	1	1	0	0	0	0	0	jgi|Phyca11|505873|fgenesh2_kg.PHYCAscaffold_16_#_32_#_4101945:293	PITG_15483T0	PPTG_11425T0	Pr_81000T0
620		4	0	0	0	1	0	0	1	1	0	0	0	1	jgi|Phyca11|525428|estExt2_fgenesh1_pm.C_PHYCAscaffold_30206	Pr_73364T0	Phal00397	PYU1_T003148
621		4	0	0	0	0	4	0	0	0	0	0	0	0	PITG_00099T0	PITG_06166T0	PITG_00106T0	PITG_21924T0
622		4	0	0	0	0	3	1	0	0	0	0	0	0	PITG_00366T0	PPTG_05634T0	PITG_02779T0	PITG_02860T0
623		4	0	0	0	0	1	1	1	1	0	0	0	0	PITG_01333T0	PPTG_01661T0	Pr_76443T0	PYU1_T008793
624		4	0	0	0	0	1	0	0	0	2	0	0	1	PITG_03690T0	Phal02066	SPRG_10783T0	SPRG_16436T0
625		4	0	0	0	0	1	0	1	0	0	1	0	1	PITG_05193T0	Phal08143	Pr_83658T0	AlNc14C38G3289.1
626		4	0	0	0	0	1	1	1	0	0	0	0	1	PITG_05281T0	PPTG_18529T0	Phal11506	Pr_80759T0
627		4	0	0	0	0	4	0	0	0	0	0	0	0	PITG_12710T0	PITG_12706T0	PITG_15454T0	PITG_22972T0
628		4	0	0	0	0	4	0	0	0	0	0	0	0	PITG_10232T0	PITG_14443T0	PITG_14046T0	PITG_23011T0
629		4	0	0	0	0	1	1	2	0	0	0	0	0	PITG_12518T0	Pr_83832T0	PPTG_12669T0	Pr_82811T0
630		4	0	0	0	0	1	1	0	1	0	0	0	1	PITG_12869T0	PPTG_07221T0	Phal12572	PYU1_T007811
631		4	0	0	0	0	4	0	0	0	0	0	0	0	PITG_13529T0	PITG_13538T0	PITG_19800T0	PITG_13543T0
632		4	0	0	0	0	4	0	0	0	0	0	0	0	PITG_22695T0	PITG_22698T0	PITG_22697T0	PITG_22696T0
633		4	0	0	0	0	4	0	0	0	0	0	0	0	PITG_22726T0	PITG_23220T0	PITG_23194T0	PITG_23136T0
634		4	0	0	0	0	3	1	0	0	0	0	0	0	PITG_23014T0	PITG_23015T0	PITG_23226T0	PPTG_04465T0
635		4	0	0	0	0	0	1	1	1	0	1	0	0	PPTG_01409T0	PYU1_T008685	Pr_79820T0	AlNc14C1G213.1
636		4	0	0	0	0	0	4	0	0	0	0	0	0	PPTG_12944T0	PPTG_02932T0	PPTG_02935T0	PPTG_02938T0
637		4	0	0	0	0	0	4	0	0	0	0	0	0	PPTG_03029T0	PPTG_12769T0	PPTG_07945T0	PPTG_07958T0
638		4	0	0	0	0	0	1	0	1	2	0	0	0	PPTG_07657T0	PYU1_T014908	SPRG_04613T0	SPRG_18304T0
639		4	0	0	0	0	0	1	0	1	2	0	0	0	PPTG_07838T0	PYU1_T003098	SPRG_17486T0	SPRG_11262T0
640		4	0	0	0	0	0	0	1	1	1	1	0	0	Pr_81508T0	PYU1_T014334	SPRG_20614T0	AlNc14C73G4982.1
641		4	0	0	0	0	0	0	4	0	0	0	0	0	Pr_97297T0	Pr_97348T0	Pr_97302T0	Pr_97298T0
642		4	0	0	0	0	0	0	0	1	1	2	0	0	PYU1_T002911	AlNc14C67G4739.1	SPRG_06659T0	AlNc14C100G6004.1
643		4	0	0	0	0	0	0	0	4	0	0	0	0	PYU1_T009851	PYU1_T009854	PYU1_T009852	PYU1_T009853
644		4	0	0	0	0	0	0	0	0	2	1	1	0	SPRG_02344T0	AlNc14C193G8489.1	AC2VRR_s00008g49	SPRG_12440T0
645		4	0	0	0	0	0	0	0	0	4	0	0	0	SPRG_14610T0	SPRG_13748T0	SPRG_13749T0	SPRG_14609T0
646		4	0	0	0	0	0	0	0	0	4	0	0	0	SPRG_07271T0	SPRG_18005T0	SPRG_09714T0	SPRG_14648T0
647		4	0	0	0	0	0	0	0	0	4	0	0	0	SPRG_09681T0	SPRG_18936T0	SPRG_14051T0	SPRG_16920T0
648		4	0	0	0	0	0	0	0	0	2	2	0	0	SPRG_11030T0	SPRG_11116T0	AlNc14C34G3048.1	AlNc14C236G9403.1
649		4	0	0	0	0	0	0	0	0	4	0	0	0	SPRG_11547T0	SPRG_14689T0	SPRG_12293T0	SPRG_17494T0
650		4	0	0	0	0	0	0	0	0	0	3	1	0	AlNc14C1017G12717.1	AC2VRR_s00030g117	AlNc14C403G11386.1	AlNc14C195G8548.1
651		4	0	0	0	0	0	0	0	0	0	4	0	0	AlNc14C119G6622.1	AlNc14C119G6622.2	AlNc14C395G11318.1	AlNc14C119G6627.1
652		4	0	0	0	0	0	0	0	0	0	4	0	0	AlNc14C401G11369.1	AlNc14C401G11369.3	AlNc14C401G11369.2	AlNc14C401G11369.4
653		4	0	0	0	0	0	0	0	0	0	0	4	0	AC2VRR_s00201g48	AC2VRR_s00201g50	AC2VRR_s00201g32	AC2VRR_s00201g58
654		4	0	0	0	0	0	0	0	0	0	0	4	0	AC2VRR_s00102g19	AC2VRR_s00201g22	AC2VRR_s00201g15	AC2VRR_s00102g7
655		4	0	0	0	0	0	0	0	0	0	1	3	0	AlNc14C834G12562.1	AC2VRR_s00085g318	AC2VRR_s00085g262	AC2VRR_s00085g305
656		4	0	0	0	0	0	0	0	0	0	0	4	0	AC2VRR_s00089g57	AC2VRR_s00089g61	AC2VRR_s00106g20	AC2VRR_s00089g71
657		4	0	0	0	0	0	0	0	0	0	0	4	0	AC2VRR_s00224g262	AC2VRR_s00224g282	AC2VRR_s00224g278	AC2VRR_s00224g335
658		4	0	0	0	0	0	0	0	0	0	0	4	0	AC2VRR_s00230g29	AC2VRR_s00230g72	AC2VRR_s00230g32	AC2VRR_s00230g41
659		4	0	0	0	0	0	0	0	0	0	0	0	4	Phal00318	Phal11761	Phal11766	Phal04312
660		3	2	0	0	0	0	0	1	0	0	0	0	0	SG00047	SG04534	Pr_80755T0
661		3	3	0	0	0	0	0	0	0	0	0	0	0	SG00536	SG17893	SG10579
662		3	2	0	1	0	0	0	0	0	0	0	0	0	SG01399	hpa_807798	SG03277
663		3	3	0	0	0	0	0	0	0	0	0	0	0	SG01414	SG18164	SG14096
664	RXLR	3	3	0	0	0	0	0	0	0	0	0	0	0	SG02386	SG06197	SG06199
665	RXLR	3	3	0	0	0	0	0	0	0	0	0	0	0	SG03795	SG13798	SG12587
666	RXLR	3	3	0	0	0	0	0	0	0	0	0	0	0	SG04928	SG12755	SG11106
667		3	1	0	0	0	0	0	0	1	0	0	0	1	SG07477	Phal06246	PYU1_T002560
668	DEPHOSPHO-COA KINASE-RELATED	3	1	0	1	0	0	0	0	1	0	0	0	0	SG08218	PYU1_T013699	hpa_801292
669	RXLR	3	3	0	0	0	0	0	0	0	0	0	0	0	SG09699	SG10723	SG11242
670	RXLR	3	3	0	0	0	0	0	0	0	0	0	0	0	SG10503	SG14810	SG12483
671	RXLR	3	3	0	0	0	0	0	0	0	0	0	0	0	SG10468	SG10807	SG11079
672	RSAFD1-RELATED	3	1	0	0	0	1	1	0	0	0	0	0	0	SG10876	PPTG_13478T0	PITG_03633T0
673	SOLUTE CARRIER FAMILY 25 MEMBER 34	3	1	1	1	0	0	0	0	0	0	0	0	0	SG16470	Ps_108141T0	hpa_807478
674		3	0	0	0	1	0	1	1	0	0	0	0	0	PPTG_19022T0	jgi|Phyca11|504092|fgenesh2_kg.PHYCAscaffold_6_#_9_#_4102438:1	Pr_86080T0
675		3	0	1	0	0	0	0	1	1	0	0	0	0	Ps_108389T0	PYU1_T010177	Pr_84535T0
676		3	0	2	0	0	0	0	1	0	0	0	0	0	Ps_110356T0	Ps_125450T0	Pr_73883T0
677		3	0	3	0	0	0	0	0	0	0	0	0	0	Ps_127362T0	Ps_135092T0	Ps_143705T0
678		3	0	1	0	0	0	1	1	0	0	0	0	0	Ps_127526T0	PPTG_00743T0	Pr_74580T0
679		3	0	1	1	0	0	0	1	0	0	0	0	0	Ps_127773T0	Pr_73858T0	hpa_813289
680		3	0	1	0	0	0	0	1	1	0	0	0	0	Ps_128011T0	Pr_95132T0	PYU1_T011610
681		3	0	3	0	0	0	0	0	0	0	0	0	0	Ps_128101T0	Ps_128103T0	Ps_128102T0
682		3	0	1	0	1	0	0	1	0	0	0	0	0	jgi|Phyca11|503168|fgenesh2_kg.PHYCAscaffold_3_#_33_#_Contig1920.1	Ps_135730T0	Pr_82960T0
683		3	0	1	0	0	0	0	1	0	0	0	0	1	Ps_128329T0	Pr_77651T0	Phal09733
684		3	0	1	0	1	0	0	1	0	0	0	0	0	Ps_128637T0	jgi|Phyca11|21565|fgenesh1_pg.PHYCAscaffold_101_#_4	Pr_81520T0
685		3	0	3	0	0	0	0	0	0	0	0	0	0	Ps_128655T0	Ps_138824T0	Ps_138825T0
686		3	0	2	0	0	0	1	0	0	0	0	0	0	Ps_129014T0	PPTG_01523T0	Ps_129029T0
687		3	0	1	0	0	1	0	1	0	0	0	0	0	Ps_129601T0	Pr_78400T0	PITG_15287T0
688		3	0	0	0	0	1	2	0	0	0	0	0	0	PPTG_12665T0	PPTG_10639T0	PITG_23000T0
689		3	0	1	0	0	0	1	1	0	0	0	0	0	Ps_131121T0	Pr_74278T0	PPTG_07699T0
690		3	0	1	0	0	1	1	0	0	0	0	0	0	Ps_131168T0	PITG_04075T0	PPTG_15294T0
691		3	0	1	0	0	0	1	1	0	0	0	0	0	Ps_131220T0	Pr_83950T0	PPTG_17336T0
692		3	0	1	0	0	0	1	1	0	0	0	0	0	Ps_139241T0	Pr_75374T0	PPTG_12215T0
693		3	0	1	2	0	0	0	0	0	0	0	0	0	Ps_133205T0	hpa_802582	hpa_814452
694		3	0	3	0	0	0	0	0	0	0	0	0	0	Ps_133384T0	Ps_133388T0	Ps_133387T0
695		3	0	1	0	0	0	1	0	1	0	0	0	0	Ps_133521T0	PPTG_01195T0	PYU1_T008605
696		3	0	1	0	0	2	0	0	0	0	0	0	0	Ps_133655T0	PITG_21602T0	PITG_03205T0
697		3	0	1	0	0	1	1	0	0	0	0	0	0	Ps_133818T0	PITG_04385T0	PPTG_07554T0
698		3	0	3	0	0	0	0	0	0	0	0	0	0	Ps_133995T0	Ps_134001T0	Ps_134000T0
699		3	0	1	0	0	0	0	0	1	0	0	1	0	Ps_134281T0	PYU1_T000663	AC2VRR_s00022g357
700		3	0	1	0	0	0	1	0	0	1	0	0	0	Ps_134936T0	PPTG_13519T0	SPRG_14944T0
701		3	0	2	0	0	0	0	0	1	0	0	0	0	Ps_135082T0	Ps_139165T0	PYU1_T004377
702		3	0	1	0	0	1	1	0	0	0	0	0	0	Ps_135460T0	PPTG_14314T0	PITG_12454T0
703		3	0	1	0	1	0	0	1	0	0	0	0	0	Ps_136073T0	Pr_73569T0	jgi|Phyca11|534466|estExt2_fgenesh1_pg.C_PHYCAscaffold_240019
704		3	0	1	0	0	0	0	1	1	0	0	0	0	Ps_137919T0	PYU1_T013454	Pr_76501T0
705		3	0	1	0	0	0	1	1	0	0	0	0	0	Ps_137960T0	Pr_80016T0	PPTG_11338T0
706		3	0	1	0	0	0	2	0	0	0	0	0	0	Ps_138378T0	PPTG_00248T0	PPTG_20303T0
707		3	0	1	0	1	0	1	0	0	0	0	0	0	Ps_138549T0	jgi|Phyca11|15611|fgenesh1_pg.PHYCAscaffold_14_#_114	PPTG_08857T0
708		3	0	3	0	0	0	0	0	0	0	0	0	0	Ps_138581T0	Ps_144433T0	Ps_144435T0
709		3	0	1	0	0	1	1	0	0	0	0	0	0	Ps_140349T0	PPTG_17882T0	PITG_17035T0
710		3	0	1	0	1	0	1	0	0	0	0	0	0	Ps_140810T0	jgi|Phyca11|530571|estExt2_fgenesh1_pm.C_PHYCAscaffold_700006	PPTG_10401T0
711		3	0	1	0	0	0	1	1	0	0	0	0	0	Ps_142120T0	Pr_76880T0	PPTG_17960T0
712		3	0	1	0	0	0	0	0	0	2	0	0	0	Ps_158003T0	SPRG_16095T0	SPRG_10617T0
713		3	0	1	0	1	0	0	1	0	0	0	0	0	Ps_142721T0	Pr_81856T0	jgi|Phyca11|556570|estExt2_Genewise1Plus.C_PHYCAscaffold_910084
714		3	0	1	0	1	0	1	0	0	0	0	0	0	Ps_143057T0	PPTG_13186T0	jgi|Phyca11|575024|estExt2_Genewise1.C_PHYCAscaffold_680071
715		3	0	1	0	0	1	1	0	0	0	0	0	0	Ps_143419T0	PPTG_00026T0	PITG_17792T0
716		3	0	1	0	0	1	1	0	0	0	0	0	0	Ps_144652T0	PITG_04676T0	PPTG_04812T0
717		3	0	1	0	0	0	1	1	0	0	0	0	0	Ps_155292T0	PPTG_00672T0	Pr_96172T0
718		3	0	1	0	0	0	0	0	0	2	0	0	0	Ps_155718T0	SPRG_18958T0	SPRG_18959T0
719		3	0	1	0	1	0	1	0	0	0	0	0	0	Ps_158803T0	PPTG_11281T0	jgi|Phyca11|511242|fgenesh2_kg.PHYCAscaffold_79_#_47_#_4096746:1
720		3	0	2	0	0	0	0	1	0	0	0	0	0	Ps_159000T0	Ps_159177T0	Pr_97277T0
721		3	0	0	0	0	2	1	0	0	0	0	0	0	PPTG_14260T0	PITG_08150T0	PITG_08174T0
722		3	0	3	0	0	0	0	0	0	0	0	0	0	Ps_159113T0	Ps_159144T0	Ps_159114T0
723		3	0	0	1	0	0	0	0	1	0	0	1	0	hpa_800421	AC2VRR_s00137g161	PYU1_T008550
724		3	0	0	3	0	0	0	0	0	0	0	0	0	hpa_802121	hpa_802132	hpa_814766
725		3	0	0	1	0	1	0	0	0	1	0	0	0	hpa_802701	PITG_20656T0	SPRG_09691T0
726		3	0	0	3	0	0	0	0	0	0	0	0	0	hpa_803249	hpa_813680	hpa_813679
727		3	0	0	3	0	0	0	0	0	0	0	0	0	hpa_804090	hpa_804092	hpa_804091
728		3	0	0	3	0	0	0	0	0	0	0	0	0	hpa_805267	hpa_805640	hpa_805635
729		3	0	0	3	0	0	0	0	0	0	0	0	0	hpa_805496	hpa_805498	hpa_805523
730		3	0	0	3	0	0	0	0	0	0	0	0	0	hpa_806266	hpa_806288	hpa_806286
731		3	0	0	3	0	0	0	0	0	0	0	0	0	hpa_806891	hpa_812602	hpa_809079
732		3	0	0	3	0	0	0	0	0	0	0	0	0	hpa_807413	hpa_807429	hpa_813498
733		3	0	0	3	0	0	0	0	0	0	0	0	0	hpa_807632	hpa_809404	hpa_809406
734		3	0	0	1	0	0	0	0	1	1	0	0	0	hpa_808491	PYU1_T005983	SPRG_18842T0
735		3	0	0	3	0	0	0	0	0	0	0	0	0	hpa_808811	hpa_811478	hpa_810282
736		3	0	0	1	0	0	0	1	0	0	0	0	1	hpa_809756	Pr_80267T0	Phal05774
737		3	0	0	1	2	0	0	0	0	0	0	0	0	hpa_810513	jgi|Phyca11|559412|estExt2_Genewise1.C_PHYCAscaffold_30503	jgi|Phyca11|559417|estExt2_Genewise1.C_PHYCAscaffold_30522
738		3	0	0	1	0	1	1	0	0	0	0	0	0	hpa_811064	PITG_17295T0	PPTG_11327T0
739		3	0	0	1	0	1	0	0	0	1	0	0	0	hpa_812018	PITG_22764T0	SPRG_13532T0
740		3	0	0	3	0	0	0	0	0	0	0	0	0	hpa_812051	hpa_814274	hpa_812167
741		3	0	0	3	0	0	0	0	0	0	0	0	0	hpa_812277	hpa_812279	hpa_814631
742		3	0	0	0	1	0	0	1	1	0	0	0	0	jgi|Phyca11|100067|e_gw1.4.93.1	Pr_84780T0	PYU1_T007033
743		3	0	0	0	1	1	1	0	0	0	0	0	0	jgi|Phyca11|101153|e_gw1.5.1122.1	PITG_05849T0	PPTG_11843T0
744		3	0	0	0	0	0	0	0	0	0	2	1	0	AlNc14C69G4788.1	AlNc14C1035G12731.1	AC2VRR_s00012g34
745		3	0	0	0	2	1	0	0	0	0	0	0	0	jgi|Phyca11|114001|e_gw1.25.560.1	jgi|Phyca11|98766|e_gw1.3.495.1	PITG_22855T0
746		3	0	0	0	2	1	0	0	0	0	0	0	0	jgi|Phyca11|123201|e_gw1.50.475.1	jgi|Phyca11|9189|fgenesh1_pm.PHYCAscaffold_35_#_9	PITG_17494T0
747		3	0	0	0	3	0	0	0	0	0	0	0	0	jgi|Phyca11|18752|fgenesh1_pg.PHYCAscaffold_40_#_43	jgi|Phyca11|22076|fgenesh1_pg.PHYCAscaffold_614_#_1	jgi|Phyca11|20051|fgenesh1_pg.PHYCAscaffold_57_#_2
748		3	0	0	0	1	0	0	1	0	1	0	0	0	jgi|Phyca11|20944|fgenesh1_pg.PHYCAscaffold_77_#_12	Pr_84090T0	SPRG_19175T0
749		3	0	0	0	2	1	0	0	0	0	0	0	0	jgi|Phyca11|21626|fgenesh1_pg.PHYCAscaffold_104_#_10	jgi|Phyca11|537661|estExt2_fgenesh1_pg.C_PHYCAscaffold_1040014	PITG_11598T0
750		3	0	0	0	1	1	0	0	0	1	0	0	0	jgi|Phyca11|49129|gw1.132.21.1	PITG_15098T0	SPRG_18175T0
751		3	0	0	0	3	0	0	0	0	0	0	0	0	jgi|Phyca11|505446|fgenesh2_kg.PHYCAscaffold_13_#_96_#_Contig2212.1	jgi|Phyca11|506162|fgenesh2_kg.PHYCAscaffold_18_#_35_#_Contig2212.1	jgi|Phyca11|507858|fgenesh2_kg.PHYCAscaffold_30_#_127_#_4096790:1
752		3	0	0	0	1	0	0	1	1	0	0	0	0	jgi|Phyca11|507256|fgenesh2_kg.PHYCAscaffold_26_#_59_#_gi|189084465|gb|BT031981.1|	Pr_80194T0	PYU1_T010905
753		3	0	0	0	1	0	1	1	0	0	0	0	0	jgi|Phyca11|526824|estExt2_fgenesh1_pm.C_PHYCAscaffold_130084	PPTG_06228T0	Pr_80639T0
754		3	0	0	0	0	3	0	0	0	0	0	0	0	PITG_10227T0	PITG_14434T0	PITG_14432T0
755		3	0	0	0	1	1	1	0	0	0	0	0	0	jgi|Phyca11|539294|estExt2_Genewise1Plus.C_PHYCAscaffold_30211	PPTG_06093T0	PITG_06884T0
756		3	0	0	0	1	1	0	0	0	1	0	0	0	jgi|Phyca11|548122|estExt2_Genewise1Plus.C_PHYCAscaffold_270342	PITG_03322T0	SPRG_12504T0
757		3	0	0	0	0	1	1	1	0	0	0	0	0	PITG_01315T0	PPTG_01642T0	Pr_94480T0
758		3	0	0	0	0	1	1	1	0	0	0	0	0	PITG_02231T0	Pr_80433T0	PPTG_18426T0
759		3	0	0	0	0	0	0	0	0	0	0	0	3	Phal00465	Phal06381	Phal00248
760		3	0	0	0	0	3	0	0	0	0	0	0	0	PITG_04314T0	PITG_22853T0	PITG_08399T0
761		3	0	0	0	0	1	1	1	0	0	0	0	0	PITG_04379T0	PPTG_17778T0	Pr_83472T0
762		3	0	0	0	0	1	0	0	0	1	0	1	0	PITG_05677T0	SPRG_10950T0	AC2VRR_s00217g134
763		3	0	0	0	0	3	0	0	0	0	0	0	0	PITG_05978T0	PITG_05983T0	PITG_05980T0
764		3	0	0	0	0	2	1	0	0	0	0	0	0	PITG_06076T0	PPTG_03209T0	PITG_09160T0
765		3	0	0	0	0	1	2	0	0	0	0	0	0	PITG_06083T0	PPTG_17164T0	PPTG_19340T0
766		3	0	0	0	0	1	1	1	0	0	0	0	0	PITG_06596T0	PPTG_13842T0	Pr_79526T0
767		3	0	0	0	0	1	0	0	0	1	0	0	1	PITG_06629T0	Phal00045	SPRG_00079T0
768		3	0	0	0	0	3	0	0	0	0	0	0	0	PITG_12737T0	PITG_15162T0	PITG_15166T0
769		3	0	0	0	0	1	1	1	0	0	0	0	0	PITG_13147T0	PPTG_12260T0	Pr_76612T0
770		3	0	0	0	0	1	2	0	0	0	0	0	0	PITG_16382T0	PPTG_15038T0	PPTG_15037T0
771		3	0	0	0	0	1	1	0	1	0	0	0	0	PITG_18018T0	PPTG_02468T0	PYU1_T003440
772		3	0	0	0	0	1	2	0	0	0	0	0	0	PITG_19660T0	PPTG_09097T0	PPTG_03798T0
773		3	0	0	0	0	1	0	0	1	1	0	0	0	PITG_20561T0	PYU1_T006358	SPRG_10264T0
774		3	0	0	0	0	1	2	0	0	0	0	0	0	PITG_22742T0	PPTG_12848T0	PPTG_07485T0
775		3	0	0	0	0	1	2	0	0	0	0	0	0	PITG_22925T0	PPTG_12486T0	PPTG_12492T0
776		3	0	0	0	0	1	1	0	1	0	0	0	0	PITG_23118T0	PPTG_17073T0	PYU1_T012399
777		3	0	0	0	0	0	0	0	0	3	0	0	0	SPRG_09559T0	SPRG_09563T0	SPRG_16956T0
778		3	0	0	0	0	0	1	1	0	1	0	0	0	PPTG_05735T0	Pr_79001T0	SPRG_01239T0
779		3	0	0	0	0	0	2	0	0	0	0	0	1	PPTG_12166T0	Phal05188	PPTG_17220T0
780		3	0	0	0	0	0	1	1	0	1	0	0	0	PPTG_13256T0	Pr_77348T0	SPRG_06326T0
781		3	0	0	0	0	0	1	0	0	1	1	0	0	PPTG_14518T0	AlNc14C326G10643.1	SPRG_08555T0
782		3	0	0	0	0	0	1	0	1	1	0	0	0	PPTG_15784T0	PYU1_T014277	SPRG_02174T0
783		3	0	0	0	0	0	0	1	0	2	0	0	0	Pr_75336T0	SPRG_15916T0	SPRG_18757T0
784		3	0	0	0	0	0	0	2	1	0	0	0	0	Pr_76310T0	Pr_86599T0	PYU1_T010733
785		3	0	0	0	0	0	0	3	0	0	0	0	0	Pr_78979T0	Pr_86871T0	Pr_86441T0
786		3	0	0	0	0	0	0	3	0	0	0	0	0	Pr_81799T0	Pr_83176T0	Pr_86084T0
787		3	0	0	0	0	0	0	0	0	3	0	0	0	SPRG_02498T0	SPRG_13601T0	SPRG_12645T0
788		3	0	0	0	0	0	0	3	0	0	0	0	0	Pr_82646T0	Pr_87347T0	Pr_82650T0
789		3	0	0	0	0	0	0	3	0	0	0	0	0	Pr_83373T0	Pr_85940T0	Pr_87092T0
790		3	0	0	0	0	0	0	3	0	0	0	0	0	Pr_84187T0	Pr_85628T0	Pr_85627T0
791		3	0	0	0	0	0	0	1	0	0	0	1	1	Pr_87636T0	Phal06696	AC2VRR_s00008g152
792		3	0	0	0	0	0	0	3	0	0	0	0	0	Pr_97210T0	Pr_97350T0	Pr_97211T0
793		3	0	0	0	0	0	0	0	3	0	0	0	0	PYU1_T003568	PYU1_T003569	PYU1_T003570
794		3	0	0	0	0	0	0	0	3	0	0	0	0	PYU1_T005887	PYU1_T005889	PYU1_T015247
795		3	0	0	0	0	0	0	0	2	0	1	0	0	PYU1_T008139	PYU1_T015107	AlNc14C221G9115.1
796		3	0	0	0	0	0	0	0	3	0	0	0	0	PYU1_T009104	PYU1_T009108	PYU1_T009107
797		3	0	0	0	0	0	0	0	1	2	0	0	0	PYU1_T010744	SPRG_13373T0	SPRG_08201T0
798		3	0	0	0	0	0	0	0	0	3	0	0	0	SPRG_18054T0	SPRG_12704T0	SPRG_18450T0
799		3	0	0	0	0	0	0	0	3	0	0	0	0	PYU1_T014756	PYU1_T014758	PYU1_T014762
800		3	0	0	0	0	0	0	0	0	1	1	0	1	SPRG_04593T0	AlNc14C19G1998.1	Phal08596
801		3	0	0	0	0	0	0	0	0	3	0	0	0	SPRG_04872T0	SPRG_16828T0	SPRG_08696T0
802		3	0	0	0	0	0	0	0	0	3	0	0	0	SPRG_05517T0	SPRG_07833T0	SPRG_07832T0
803		3	0	0	0	0	0	0	0	0	3	0	0	0	SPRG_06885T0	SPRG_21108T0	SPRG_06886T0
804		3	0	0	0	0	0	0	0	0	3	0	0	0	SPRG_07384T0	SPRG_07386T0	SPRG_07385T0
805		3	0	0	0	0	0	0	0	0	3	0	0	0	SPRG_15773T0	SPRG_12281T0	SPRG_12910T0
806		3	0	0	0	0	0	0	0	0	3	0	0	0	SPRG_09451T0	SPRG_14592T0	SPRG_13765T0
807		3	0	0	0	0	0	0	0	0	3	0	0	0	SPRG_11670T0	SPRG_13236T0	SPRG_13243T0
808		3	0	0	0	0	0	0	0	0	3	0	0	0	SPRG_11690T0	SPRG_12295T0	SPRG_18775T0
809		3	0	0	0	0	0	0	0	0	3	0	0	0	SPRG_11994T0	SPRG_12588T0	SPRG_17165T0
810		3	0	0	0	0	0	0	0	0	0	2	1	0	AlNc14C188G8377.1	AlNc14C84G5403.1	AC2VRR_s00176g62
811		3	0	0	0	0	0	0	0	0	0	2	1	0	AlNc14C188G8379.1	AlNc14C84G5401.1	AC2VRR_s00176g59
812		3	0	0	0	0	0	0	0	0	0	1	2	0	AlNc14C213G8961.1	AC2VRR_s00012g54	AC2VRR_s00012g55
813		3	0	0	0	0	0	0	0	0	0	1	2	0	AlNc14C325G10635.1	AC2VRR_s00232g19	AC2VRR_s00032g51
814		3	0	0	0	0	0	0	0	0	0	1	2	0	AlNc14C378G11197.1	AC2VRR_s00035g21	AC2VRR_s00035g23
815		3	0	0	0	0	0	0	0	0	0	3	0	0	AlNc14C468G11822.1	AlNc14C93G5762.1	AlNc14C706G12423.1
816		3	0	0	0	0	0	0	0	0	0	3	0	0	AlNc14C510G11982.1	AlNc14C69G4808.1	AlNc14C79G5231.1
817		3	0	0	0	0	0	0	0	0	0	2	1	0	AlNc14C83G5363.1	AlNc14C83G5363.2	AC2VRR_s00221g111
818		3	0	0	0	0	0	0	0	0	0	0	3	0	AC2VRR_s00030g26	AC2VRR_s00030g27	AC2VRR_s00030g29
819		3	0	0	0	0	0	0	0	0	0	0	3	0	AC2VRR_s00038g43	AC2VRR_s00038g60	AC2VRR_s00210g31
820		3	0	0	0	0	0	0	0	0	0	0	3	0	AC2VRR_s00039g64	AC2VRR_s00039g71	AC2VRR_s00039g76
821		3	0	0	0	0	0	0	0	0	0	0	3	0	AC2VRR_s00162g53	AC2VRR_s00162g73	AC2VRR_s00162g64
822		3	0	0	0	0	0	0	0	0	0	0	0	3	Phal00680	Phal08020	Phal03471
823		3	0	0	0	0	0	0	0	0	0	0	0	3	Phal02896	Phal03568	Phal09117
824		3	0	0	0	0	0	0	0	0	0	0	0	3	Phal03252	Phal12475	Phal06066
825		3	0	0	0	0	0	0	0	0	0	0	0	3	Phal03613	Phal09229	Phal10323
826		3	0	0	0	0	0	0	0	0	0	0	0	3	Phal07036	Phal10842	Phal09297
827		2	2	0	0	0	0	0	0	0	0	0	0	0	SG00340	SG15885
828	RXLR	2	2	0	0	0	0	0	0	0	0	0	0	0	SG06687	SG10931
829		2	2	0	0	0	0	0	0	0	0	0	0	0	SG00541	SG11386
830		2	1	0	0	0	0	0	0	0	0	0	1	0	SG00621	AC2VRR_s00230g223
831		2	1	1	0	0	0	0	0	0	0	0	0	0	SG00857	Ps_136994T0
832		2	2	0	0	0	0	0	0	0	0	0	0	0	SG00991	SG05732
833	RXLR	2	2	0	0	0	0	0	0	0	0	0	0	0	SG01155	SG06044
834		2	2	0	0	0	0	0	0	0	0	0	0	0	SG01408	SG03464
835	RXLR	2	2	0	0	0	0	0	0	0	0	0	0	0	SG01705	SG15677
836		2	0	0	2	0	0	0	0	0	0	0	0	0	hpa_808594	hpa_807236
837	FAMILY NOT NAMED	2	1	0	0	0	0	0	0	0	0	0	0	1	SG02120	Phal14913
838	TREHALOSE-6-PHOSPHATE SYNTHASE	2	1	1	0	0	0	0	0	0	0	0	0	0	SG02183	Ps_142040T0
839		2	2	0	0	0	0	0	0	0	0	0	0	0	SG02400	SG10234
840		2	2	0	0	0	0	0	0	0	0	0	0	0	SG02796	SG03507
841	MEMBRANE-ASSOCIATED PROGESTERONE RECEPTOR COMPONENT-RELATED	2	1	0	0	0	0	0	0	0	0	0	0	1	SG03045	Phal03455
842	PIRIN-RELATED	2	1	0	0	0	0	0	0	1	0	0	0	0	SG03796	PYU1_T002948
843	RXLR	2	2	0	0	0	0	0	0	0	0	0	0	0	SG03940	SG09715
844	RXLR	2	2	0	0	0	0	0	0	0	0	0	0	0	SG04368	SG06305
845		2	2	0	0	0	0	0	0	0	0	0	0	0	SG04562	SG04563
846	RXLR	2	2	0	0	0	0	0	0	0	0	0	0	0	SG04611	SG04605
847		2	1	0	0	1	0	0	0	0	0	0	0	0	SG04755	jgi|Phyca11|534078|estExt2_fgenesh1_pg.C_PHYCAscaffold_200046
848		2	2	0	0	0	0	0	0	0	0	0	0	0	SG06062	SG07441
849	RXLR	2	2	0	0	0	0	0	0	0	0	0	0	0	SG06131	SG07575
850	RXLR	2	2	0	0	0	0	0	0	0	0	0	0	0	SG06243	SG07387
851	RXLR	2	2	0	0	0	0	0	0	0	0	0	0	0	SG06632	SG16936
852		2	2	0	0	0	0	0	0	0	0	0	0	0	SG07206	SG15572
853	BETA CATENIN-RELATED ARMADILLO REPEAT-CONTAINING	2	1	0	0	1	0	0	0	0	0	0	0	0	SG07836	jgi|Phyca11|118041|e_gw1.35.10.1
854	METALLOPROTEASE	2	1	0	0	0	0	0	0	1	0	0	0	0	SG08668	PYU1_T002076
855		2	0	0	0	0	0	0	1	0	0	0	1	0	AC2VRR_s00022g354	Pr_73301T0
856		2	1	0	1	0	0	0	0	0	0	0	0	0	SG08952	hpa_802760
857		2	2	0	0	0	0	0	0	0	0	0	0	0	SG09151	SG16772
858	RXLR	2	2	0	0	0	0	0	0	0	0	0	0	0	SG09854	SG12119
859		2	2	0	0	0	0	0	0	0	0	0	0	0	SG09867	SG16784
860		2	1	0	0	0	0	0	1	0	0	0	0	0	SG10102	Pr_73381T0
861	RXLR	2	2	0	0	0	0	0	0	0	0	0	0	0	SG10143	SG15725
862	Mitochondrial carrier domain	2	2	0	0	0	0	0	0	0	0	0	0	0	SG10229	SG18286
863	METALLO-BETA-LACTAMASE RELATED	2	1	0	0	0	0	0	0	0	1	0	0	0	SG10774	SPRG_13109T0
864		2	1	0	0	0	0	0	1	0	0	0	0	0	SG11282	Pr_74086T0
865		2	2	0	0	0	0	0	0	0	0	0	0	0	SG11994	SG16753
866		2	1	0	0	1	0	0	0	0	0	0	0	0	SG12052	jgi|Phyca11|510259|fgenesh2_kg.PHYCAscaffold_57_#_3_#_Contig3263.1
867		2	2	0	0	0	0	0	0	0	0	0	0	0	SG12163	SG16553
868		2	2	0	0	0	0	0	0	0	0	0	0	0	SG12698	SG12697
869		2	1	0	0	0	0	0	0	0	0	0	0	1	SG13983	Phal00011
870		2	2	0	0	0	0	0	0	0	0	0	0	0	SG14900	SG14920
871		2	2	0	0	0	0	0	0	0	0	0	0	0	SG17060	SG17398
872	RXLR	2	2	0	0	0	0	0	0	0	0	0	0	0	SG18102	SG18101
873	KELCH REPEAT DOMAIN	2	1	0	0	0	0	0	0	0	0	1	0	0	SG18474	AlNc14C1G52.1
874		2	0	1	0	0	0	0	1	0	0	0	0	0	Ps_108196T0	Pr_73953T0
875		2	0	0	0	0	0	0	0	0	0	1	1	0	AlNc14C3G397.1	AC2VRR_s00008g273
876		2	0	1	0	0	0	0	0	0	1	0	0	0	Ps_108484T0	SPRG_10257T0
877		2	0	2	0	0	0	0	0	0	0	0	0	0	Ps_108526T0	Ps_108527T0
878		2	0	2	0	0	0	0	0	0	0	0	0	0	Ps_109175T0	Ps_138849T0
879		2	0	1	0	0	0	0	0	0	1	0	0	0	Ps_109187T0	SPRG_12685T0
880		2	0	1	0	0	0	0	1	0	0	0	0	0	Ps_109434T0	Pr_97289T0
881		2	0	1	0	0	0	0	0	1	0	0	0	0	Ps_119323T0	PYU1_T011560
882		2	0	2	0	0	0	0	0	0	0	0	0	0	Ps_125717T0	Ps_159055T0
883		2	0	2	0	0	0	0	0	0	0	0	0	0	Ps_126018T0	Ps_126388T0
884		2	0	1	0	0	0	0	1	0	0	0	0	0	Ps_127721T0	Pr_79888T0
885		2	0	2	0	0	0	0	0	0	0	0	0	0	Ps_127784T0	Ps_127785T0
886		2	0	1	0	0	0	0	1	0	0	0	0	0	Ps_127836T0	Pr_76639T0
887		2	0	1	0	0	0	0	1	0	0	0	0	0	Ps_127900T0	Pr_76590T0
888		2	0	1	1	0	0	0	0	0	0	0	0	0	Ps_127960T0	hpa_806933
889		2	0	2	0	0	0	0	0	0	0	0	0	0	Ps_128113T0	Ps_135973T0
890		2	0	2	0	0	0	0	0	0	0	0	0	0	Ps_128230T0	Ps_136276T0
891		2	0	1	1	0	0	0	0	0	0	0	0	0	Ps_128379T0	hpa_800796
892		2	0	1	0	0	0	0	1	0	0	0	0	0	Ps_128439T0	Pr_95729T0
893		2	0	0	0	0	0	0	0	2	0	0	0	0	PYU1_T015016	PYU1_T007393
894		2	0	1	0	0	0	0	1	0	0	0	0	0	Ps_157233T0	Pr_78651T0
895		2	0	1	0	0	0	1	0	0	0	0	0	0	Ps_128837T0	PPTG_00655T0
896		2	0	1	0	0	0	0	1	0	0	0	0	0	Ps_128911T0	Pr_94478T0
897		2	0	1	0	0	0	0	1	0	0	0	0	0	Ps_129047T0	Pr_79767T0
898		2	0	1	0	0	0	0	1	0	0	0	0	0	Ps_129527T0	Pr_86332T0
899		2	0	0	0	0	0	0	0	0	2	0	0	0	SPRG_00318T0	SPRG_00319T0
900		2	0	1	0	0	0	0	0	1	0	0	0	0	Ps_129781T0	PYU1_T005486
901		2	0	1	0	0	0	0	1	0	0	0	0	0	Ps_129801T0	Pr_73232T0
902		2	0	2	0	0	0	0	0	0	0	0	0	0	Ps_130558T0	Ps_132031T0
903		2	0	1	0	1	0	0	0	0	0	0	0	0	Ps_130610T0	jgi|Phyca11|22069|fgenesh1_pg.PHYCAscaffold_580_#_1
904		2	0	2	0	0	0	0	0	0	0	0	0	0	Ps_130945T0	Ps_130950T0
905		2	0	1	0	0	0	0	1	0	0	0	0	0	Ps_131013T0	Pr_83086T0
906		2	0	1	0	0	1	0	0	0	0	0	0	0	Ps_131345T0	PITG_11698T0
907		2	0	1	0	0	0	0	1	0	0	0	0	0	Ps_131384T0	Pr_73355T0
908		2	0	0	0	0	0	0	0	0	0	1	1	0	AlNc14C164G7848.1	AC2VRR_s00216g26
909		2	0	0	0	0	0	0	2	0	0	0	0	0	Pr_80733T0	Pr_80734T0
910		2	0	1	0	0	1	0	0	0	0	0	0	0	Ps_133494T0	PITG_11199T0
911		2	0	0	2	0	0	0	0	0	0	0	0	0	hpa_808796	hpa_808783
912		2	0	2	0	0	0	0	0	0	0	0	0	0	Ps_133824T0	Ps_133825T0
913		2	0	1	0	0	0	0	1	0	0	0	0	0	Ps_133925T0	Pr_74348T0
914		2	0	1	0	0	0	1	0	0	0	0	0	0	Ps_134316T0	PPTG_20243T0
915		2	0	1	0	0	0	1	0	0	0	0	0	0	Ps_134658T0	PPTG_12543T0
916		2	0	2	0	0	0	0	0	0	0	0	0	0	Ps_134706T0	Ps_134711T0
917		2	0	2	0	0	0	0	0	0	0	0	0	0	Ps_134764T0	Ps_142873T0
918		2	0	0	0	0	2	0	0	0	0	0	0	0	PITG_04354T0	PITG_04355T0
919		2	0	1	0	0	0	1	0	0	0	0	0	0	Ps_135137T0	PPTG_15178T0
920		2	0	2	0	0	0	0	0	0	0	0	0	0	Ps_135513T0	Ps_137659T0
921		2	0	1	0	1	0	0	0	0	0	0	0	0	Ps_135807T0	jgi|Phyca11|5582|fgenesh1_pm.PHYCAscaffold_6_#_102
922		2	0	2	0	0	0	0	0	0	0	0	0	0	Ps_135841T0	Ps_135843T0
923		2	0	2	0	0	0	0	0	0	0	0	0	0	Ps_135847T0	Ps_142859T0
924		2	0	1	0	0	0	0	0	0	1	0	0	0	Ps_135929T0	SPRG_01268T0
925		2	0	1	0	0	1	0	0	0	0	0	0	0	Ps_136077T0	PITG_04977T0
926		2	0	1	0	0	0	0	1	0	0	0	0	0	Ps_136275T0	Pr_86892T0
927		2	0	1	0	0	1	0	0	0	0	0	0	0	Ps_136286T0	PITG_02897T0
928		2	0	1	0	0	0	0	0	1	0	0	0	0	Ps_136425T0	PYU1_T006099
929		2	0	1	0	0	1	0	0	0	0	0	0	0	Ps_137072T0	PITG_13306T0
930		2	0	1	0	1	0	0	0	0	0	0	0	0	Ps_137321T0	jgi|Phyca11|124053|e_gw1.52.76.1
931		2	0	2	0	0	0	0	0	0	0	0	0	0	Ps_137781T0	Ps_137782T0
932		2	0	1	1	0	0	0	0	0	0	0	0	0	Ps_138513T0	hpa_811619
933		2	0	2	0	0	0	0	0	0	0	0	0	0	Ps_138907T0	Ps_145517T0
934		2	0	2	0	0	0	0	0	0	0	0	0	0	Ps_139122T0	Ps_139127T0
935		2	0	0	2	0	0	0	0	0	0	0	0	0	hpa_809060	hpa_813449
936		2	0	1	0	0	1	0	0	0	0	0	0	0	Ps_140204T0	PITG_09577T0
937		2	0	1	0	0	0	0	1	0	0	0	0	0	Ps_140312T0	Pr_83129T0
938		2	0	1	0	0	0	0	1	0	0	0	0	0	Ps_140520T0	Pr_80154T0
939		2	0	2	0	0	0	0	0	0	0	0	0	0	Ps_140666T0	Ps_140667T0
940		2	0	2	0	0	0	0	0	0	0	0	0	0	Ps_140684T0	Ps_140685T0
941		2	0	1	0	0	1	0	0	0	0	0	0	0	Ps_140826T0	PITG_08132T0
942		2	0	0	0	0	0	0	0	0	0	2	0	0	AlNc14C75G5050.1	AlNc14C171G8014.1
943		2	0	0	0	0	2	0	0	0	0	0	0	0	PITG_06290T0	PITG_06305T0
944		2	0	2	0	0	0	0	0	0	0	0	0	0	Ps_141760T0	Ps_141761T0
945		2	0	1	0	0	0	0	1	0	0	0	0	0	Ps_142090T0	Pr_76863T0
946		2	0	1	0	0	0	0	0	0	0	0	1	0	Ps_142589T0	AC2VRR_s00224g30
947		2	0	1	0	0	0	0	1	0	0	0	0	0	Ps_142820T0	Pr_80340T0
948		2	0	1	0	0	0	0	1	0	0	0	0	0	Ps_143116T0	Pr_80828T0
949		2	0	2	0	0	0	0	0	0	0	0	0	0	Ps_143734T0	Ps_144403T0
950		2	0	2	0	0	0	0	0	0	0	0	0	0	Ps_144284T0	Ps_144455T0
951		2	0	2	0	0	0	0	0	0	0	0	0	0	Ps_144397T0	Ps_144398T0
952		2	0	2	0	0	0	0	0	0	0	0	0	0	Ps_144844T0	Ps_159273T0
953		2	0	1	0	0	0	0	1	0	0	0	0	0	Ps_155710T0	Pr_94718T0
954		2	0	1	0	1	0	0	0	0	0	0	0	0	Ps_156534T0	jgi|Phyca11|99559|e_gw1.4.140.1
955		2	0	1	0	0	0	0	1	0	0	0	0	0	Ps_156685T0	Pr_94064T0
956		2	0	1	0	0	0	0	0	1	0	0	0	0	Ps_157495T0	PYU1_T007658
957		2	0	1	1	0	0	0	0	0	0	0	0	0	Ps_158198T0	hpa_803620
958		2	0	1	0	0	0	0	1	0	0	0	0	0	Ps_159001T0	Pr_83090T0
959		2	0	2	0	0	0	0	0	0	0	0	0	0	Ps_159086T0	Ps_159087T0
960		2	0	1	0	0	0	1	0	0	0	0	0	0	Ps_159142T0	PPTG_05642T0
961		2	0	2	0	0	0	0	0	0	0	0	0	0	Ps_159198T0	Ps_159199T0
962		2	0	0	2	0	0	0	0	0	0	0	0	0	hpa_800120	hpa_808540
963		2	0	0	2	0	0	0	0	0	0	0	0	0	hpa_800406	hpa_811800
964		2	0	0	2	0	0	0	0	0	0	0	0	0	hpa_800711	hpa_800731
965		2	0	0	2	0	0	0	0	0	0	0	0	0	hpa_801132	hpa_813718
966		2	0	0	2	0	0	0	0	0	0	0	0	0	hpa_801179	hpa_810332
967		2	0	0	2	0	0	0	0	0	0	0	0	0	hpa_801360	hpa_812534
968		2	0	0	2	0	0	0	0	0	0	0	0	0	hpa_801763	hpa_801769
969		2	0	0	2	0	0	0	0	0	0	0	0	0	hpa_801849	hpa_813742
970		2	0	0	2	0	0	0	0	0	0	0	0	0	hpa_801900	hpa_801902
971		2	0	0	1	0	0	1	0	0	0	0	0	0	hpa_802770	PPTG_02715T0
972		2	0	0	2	0	0	0	0	0	0	0	0	0	hpa_802865	hpa_803332
973		2	0	0	2	0	0	0	0	0	0	0	0	0	hpa_802879	hpa_808924
974		2	0	0	2	0	0	0	0	0	0	0	0	0	hpa_803257	hpa_809326
975		2	0	0	2	0	0	0	0	0	0	0	0	0	hpa_804583	hpa_812318
976		2	0	0	1	0	0	0	0	1	0	0	0	0	hpa_804680	PYU1_T008499
977		2	0	0	2	0	0	0	0	0	0	0	0	0	hpa_804762	hpa_804763
978		2	0	0	2	0	0	0	0	0	0	0	0	0	hpa_804912	hpa_813534
979		2	0	0	1	1	0	0	0	0	0	0	0	0	hpa_805157	jgi|Phyca11|503502|fgenesh2_kg.PHYCAscaffold_4_#_41_#_4097984:1
980		2	0	0	2	0	0	0	0	0	0	0	0	0	hpa_805968	hpa_814374
981		2	0	0	2	0	0	0	0	0	0	0	0	0	hpa_806256	hpa_813024
982		2	0	0	2	0	0	0	0	0	0	0	0	0	hpa_806769	hpa_806770
983		2	0	0	2	0	0	0	0	0	0	0	0	0	hpa_807099	hpa_808490
984		2	0	0	1	0	0	0	0	0	0	1	0	0	hpa_807255	AlNc14C344G10839.3
985		2	0	0	2	0	0	0	0	0	0	0	0	0	hpa_807412	hpa_807435
986		2	0	0	2	0	0	0	0	0	0	0	0	0	hpa_807484	hpa_812462
987		2	0	0	1	0	0	0	0	1	0	0	0	0	hpa_807783	PYU1_T013537
988		2	0	0	1	1	0	0	0	0	0	0	0	0	hpa_808274	jgi|Phyca11|4267|fgenesh1_pm.PHYCAscaffold_1_#_180
989		2	0	0	1	0	0	0	0	0	0	0	0	1	hpa_808371	Phal02207
990		2	0	0	2	0	0	0	0	0	0	0	0	0	hpa_808951	hpa_812919
991		2	0	0	2	0	0	0	0	0	0	0	0	0	hpa_808952	hpa_812918
992		2	0	0	2	0	0	0	0	0	0	0	0	0	hpa_809253	hpa_812812
993		2	0	0	1	0	0	0	0	0	0	0	0	1	hpa_809392	Phal02339
994		2	0	0	1	1	0	0	0	0	0	0	0	0	hpa_809700	jgi|Phyca11|535021|estExt2_fgenesh1_pg.C_PHYCAscaffold_300115
995		2	0	0	0	0	2	0	0	0	0	0	0	0	PITG_05072T0	PITG_19308T0
996		2	0	0	2	0	0	0	0	0	0	0	0	0	hpa_810720	hpa_810723
997		2	0	0	2	0	0	0	0	0	0	0	0	0	hpa_811327	hpa_811328
998		2	0	0	2	0	0	0	0	0	0	0	0	0	hpa_811382	hpa_814172
999		2	0	0	2	0	0	0	0	0	0	0	0	0	hpa_811679	hpa_813486
1000		2	0	0	2	0	0	0	0	0	0	0	0	0	hpa_812732	hpa_814814
1001		2	0	0	2	0	0	0	0	0	0	0	0	0	hpa_812811	hpa_813333
1002		2	0	0	2	0	0	0	0	0	0	0	0	0	hpa_814085	hpa_814518
1003		2	0	0	1	0	0	0	0	1	0	0	0	0	hpa_814246	PYU1_T012889
1004		2	0	0	0	1	1	0	0	0	0	0	0	0	jgi|Phyca11|101672|e_gw1.5.1307.1	PITG_08267T0
1005		2	0	0	0	1	0	0	1	0	0	0	0	0	jgi|Phyca11|108044|e_gw1.14.847.1	Pr_39983T0
1006		2	0	0	0	1	0	0	1	0	0	0	0	0	jgi|Phyca11|112394|e_gw1.22.636.1	Pr_86885T0
1007		2	0	0	0	2	0	0	0	0	0	0	0	0	jgi|Phyca11|115786|e_gw1.29.499.1	jgi|Phyca11|17674|fgenesh1_pg.PHYCAscaffold_29_#_101
1008		2	0	0	0	1	1	0	0	0	0	0	0	0	jgi|Phyca11|119002|e_gw1.37.303.1	PITG_07213T0
1009		2	0	0	0	1	1	0	0	0	0	0	0	0	jgi|Phyca11|121591|e_gw1.44.93.1	PITG_21073T0
1010		2	0	0	0	1	1	0	0	0	0	0	0	0	jgi|Phyca11|123803|e_gw1.52.182.1	PITG_07881T0
1011		2	0	0	0	2	0	0	0	0	0	0	0	0	jgi|Phyca11|130268|e_gw1.92.132.1	jgi|Phyca11|559046|estExt2_Genewise1.C_PHYCAscaffold_20989
1012		2	0	0	0	1	1	0	0	0	0	0	0	0	jgi|Phyca11|132610|e_gw1.190.5.1	PITG_22683T0
1013		2	0	0	0	1	1	0	0	0	0	0	0	0	jgi|Phyca11|16434|fgenesh1_pg.PHYCAscaffold_20_#_22	PITG_10208T0
1014		2	0	0	0	1	0	0	0	1	0	0	0	0	jgi|Phyca11|21224|fgenesh1_pg.PHYCAscaffold_86_#_10	PYU1_T003670
1015		2	0	0	0	1	0	0	1	0	0	0	0	0	jgi|Phyca11|21266|fgenesh1_pg.PHYCAscaffold_87_#_17	Pr_74172T0
1016		2	0	0	0	1	0	1	0	0	0	0	0	0	jgi|Phyca11|41572|gw1.247.4.1	PPTG_15315T0
1017		2	0	0	0	1	1	0	0	0	0	0	0	0	jgi|Phyca11|41912|gw1.74.159.1	PITG_22814T0
1018		2	0	0	0	1	1	0	0	0	0	0	0	0	jgi|Phyca11|506272|fgenesh2_kg.PHYCAscaffold_18_#_145_#_Contig3749.1	PITG_09015T0
1019		2	0	0	0	1	0	0	0	0	1	0	0	0	jgi|Phyca11|506610|fgenesh2_kg.PHYCAscaffold_20_#_156_#_Contig1015.1	SPRG_14929T0
1020		2	0	0	0	1	0	0	1	0	0	0	0	0	jgi|Phyca11|508439|fgenesh2_kg.PHYCAscaffold_35_#_22_#_Contig627.1	Pr_81641T0
1021		2	0	0	0	1	1	0	0	0	0	0	0	0	jgi|Phyca11|536980|estExt2_fgenesh1_pg.C_PHYCAscaffold_700024	PITG_06765T0
1022		2	0	0	0	1	0	0	0	0	0	0	0	1	jgi|Phyca11|537036|estExt2_fgenesh1_pg.C_PHYCAscaffold_720002	Phal03247
1023		2	0	0	0	1	0	0	0	1	0	0	0	0	jgi|Phyca11|539691|estExt2_Genewise1Plus.C_PHYCAscaffold_30931	PYU1_T003191
1024		2	0	0	0	1	1	0	0	0	0	0	0	0	jgi|Phyca11|541228|estExt2_Genewise1Plus.C_PHYCAscaffold_60349	PITG_23058T0
1025		2	0	0	0	1	0	1	0	0	0	0	0	0	jgi|Phyca11|544569|estExt2_Genewise1Plus.C_PHYCAscaffold_150197	PPTG_16978T0
1026		2	0	0	0	1	0	0	0	1	0	0	0	0	jgi|Phyca11|550917|estExt2_Genewise1Plus.C_PHYCAscaffold_390242	PYU1_T000612
1027		2	0	0	0	1	0	0	0	0	1	0	0	0	jgi|Phyca11|556187|estExt2_Genewise1Plus.C_PHYCAscaffold_840102	SPRG_05477T0
1028		2	0	0	0	1	1	0	0	0	0	0	0	0	jgi|Phyca11|569972|estExt2_Genewise1.C_PHYCAscaffold_350058	PITG_17498T0
1029		2	0	0	0	2	0	0	0	0	0	0	0	0	jgi|Phyca11|70105|gw1.3.421.1	jgi|Phyca11|70107|gw1.23.475.1
1030		2	0	0	0	1	1	0	0	0	0	0	0	0	jgi|Phyca11|7749|fgenesh1_pm.PHYCAscaffold_22_#_4	PITG_05315T0
1031		2	0	0	0	1	1	0	0	0	0	0	0	0	jgi|Phyca11|96183|e_gw1.1.1324.1	PITG_23030T0
1032		2	0	0	0	0	0	2	0	0	0	0	0	0	PPTG_15053T1	PPTG_15053T0
1033		2	0	0	0	0	1	1	0	0	0	0	0	0	PITG_00582T0	PPTG_08202T0
1034		2	0	0	0	0	1	0	0	0	1	0	0	0	PITG_02489T0	SPRG_00589T0
1035		2	0	0	0	0	1	1	0	0	0	0	0	0	PITG_03277T0	PPTG_16088T0
1036		2	0	0	0	0	2	0	0	0	0	0	0	0	PITG_04139T0	PITG_04148T0
1037		2	0	0	0	0	1	0	1	0	0	0	0	0	PITG_04331T0	Pr_74393T0
1038		2	0	0	0	0	1	1	0	0	0	0	0	0	PITG_05992T0	PPTG_15855T0
1039		2	0	0	0	0	1	1	0	0	0	0	0	0	PITG_06222T0	PPTG_14082T0
1040		2	0	0	0	0	1	0	1	0	0	0	0	0	PITG_06479T0	Pr_94783T0
1041		2	0	0	0	0	1	1	0	0	0	0	0	0	PITG_07451T0	PPTG_16484T0
1042		2	0	0	0	0	1	1	0	0	0	0	0	0	PITG_07708T0	PPTG_07696T0
1043		2	0	0	0	0	1	0	1	0	0	0	0	0	PITG_07773T0	Pr_97233T0
1044		2	0	0	0	0	1	1	0	0	0	0	0	0	PITG_08103T0	PPTG_14307T0
1045		2	0	0	0	0	1	0	0	0	0	0	1	0	PITG_09290T0	AC2VRR_s00036g29
1046		2	0	0	0	0	2	0	0	0	0	0	0	0	PITG_09522T0	PITG_09630T0
1047		2	0	0	0	0	2	0	0	0	0	0	0	0	PITG_09754T0	PITG_09758T0
1048		2	0	0	0	0	1	0	0	0	1	0	0	0	PITG_09847T0	SPRG_06994T0
1049		2	0	0	0	0	2	0	0	0	0	0	0	0	PITG_11421T0	PITG_14076T0
1050		2	0	0	0	0	2	0	0	0	0	0	0	0	PITG_11556T0	PITG_14049T0
1051		2	0	0	0	0	1	0	0	1	0	0	0	0	PITG_14469T0	PYU1_T013876
1052		2	0	0	0	0	1	1	0	0	0	0	0	0	PITG_11895T0	PPTG_03105T0
1053		2	0	0	0	0	1	0	0	0	0	0	0	1	PITG_12592T0	Phal10418
1054		2	0	0	0	0	2	0	0	0	0	0	0	0	PITG_12707T0	PITG_15453T0
1055		2	0	0	0	0	2	0	0	0	0	0	0	0	PITG_12773T0	PITG_12780T0
1056		2	0	0	0	0	1	1	0	0	0	0	0	0	PITG_13939T0	PPTG_18564T0
1057		2	0	0	0	0	1	1	0	0	0	0	0	0	PITG_15904T0	PPTG_12690T0
1058		2	0	0	0	0	2	0	0	0	0	0	0	0	PITG_15971T0	PITG_22761T0
1059		2	0	0	0	0	2	0	0	0	0	0	0	0	PITG_16815T0	PITG_18881T0
1060		2	0	0	0	0	1	0	0	0	1	0	0	0	PITG_17162T0	SPRG_15825T0
1061		2	0	0	0	0	1	1	0	0	0	0	0	0	PITG_17172T0	PPTG_01323T0
1062		2	0	0	0	0	1	0	1	0	0	0	0	0	PITG_17392T0	Pr_86791T0
1063		2	0	0	0	0	1	0	0	0	1	0	0	0	PITG_19125T0	SPRG_06023T0
1064		2	0	0	0	0	2	0	0	0	0	0	0	0	PITG_22676T0	PITG_23215T0
1065		2	0	0	0	0	2	0	0	0	0	0	0	0	PITG_22691T0	PITG_23130T0
1066		2	0	0	0	0	2	0	0	0	0	0	0	0	PITG_22735T0	PITG_22736T0
1067		2	0	0	0	0	1	0	0	0	1	0	0	0	PITG_22794T0	SPRG_20843T0
1068		2	0	0	0	0	1	1	0	0	0	0	0	0	PITG_22808T0	PPTG_18606T0
1069		2	0	0	0	0	2	0	0	0	0	0	0	0	PITG_23022T0	PITG_23023T0
1070		2	0	0	0	0	0	1	0	0	0	0	1	0	PPTG_00837T0	AC2VRR_s00085g215
1071		2	0	0	0	0	0	1	0	1	0	0	0	0	PPTG_01468T0	PYU1_T008632
1072		2	0	0	0	0	0	2	0	0	0	0	0	0	PPTG_01568T0	PPTG_09690T0
1073		2	0	0	0	0	0	1	1	0	0	0	0	0	PPTG_02828T0	Pr_93463T0
1074		2	0	0	0	0	0	1	1	0	0	0	0	0	PPTG_02891T0	Pr_81537T0
1075		2	0	0	0	0	0	2	0	0	0	0	0	0	PPTG_09424T0	PPTG_17065T0
1076		2	0	0	0	0	0	2	0	0	0	0	0	0	PPTG_10077T0	PPTG_11954T0
1077		2	0	0	0	0	0	2	0	0	0	0	0	0	PPTG_10794T0	PPTG_10806T0
1078		2	0	0	0	0	0	2	0	0	0	0	0	0	PPTG_11043T0	PPTG_11044T0
1079		2	0	0	0	0	0	0	2	0	0	0	0	0	Pr_85221T0	Pr_73243T0
1080		2	0	0	0	0	0	1	0	1	0	0	0	0	PPTG_13855T0	PYU1_T012538
1081		2	0	0	0	0	0	1	1	0	0	0	0	0	PPTG_15550T0	Pr_86453T0
1082		2	0	0	0	0	0	2	0	0	0	0	0	0	PPTG_17294T0	PPTG_18743T0
1083		2	0	0	0	0	0	1	1	0	0	0	0	0	PPTG_17754T0	Pr_78398T0
1084		2	0	0	0	0	0	1	1	0	0	0	0	0	PPTG_19003T0	Pr_96164T0
1085		2	0	0	0	0	0	1	0	0	0	0	0	1	PPTG_20155T0	Phal03154
1086		2	0	0	0	0	0	0	2	0	0	0	0	0	Pr_73649T0	Pr_73650T0
1087		2	0	0	0	0	0	0	1	1	0	0	0	0	Pr_73652T0	PYU1_T003760
1088		2	0	0	0	0	0	0	1	0	1	0	0	0	Pr_75275T0	SPRG_14190T0
1089		2	0	0	0	0	0	0	2	0	0	0	0	0	Pr_75897T0	Pr_86811T0
1090		2	0	0	0	0	0	0	2	0	0	0	0	0	Pr_76877T0	Pr_85861T0
1091		2	0	0	0	0	0	0	2	0	0	0	0	0	Pr_78121T0	Pr_78157T0
1092		2	0	0	0	0	0	0	1	0	0	0	0	1	Pr_81958T0	Phal09538
1093		2	0	0	0	0	0	0	1	1	0	0	0	0	Pr_82661T0	PYU1_T006599
1094		2	0	0	0	0	0	0	2	0	0	0	0	0	Pr_83046T0	Pr_83053T0
1095		2	0	0	0	0	0	0	2	0	0	0	0	0	Pr_83372T0	Pr_87084T0
1096		2	0	0	0	0	0	0	1	1	0	0	0	0	Pr_83735T0	PYU1_T012336
1097		2	0	0	0	0	0	0	1	0	0	0	0	1	Pr_83860T0	Phal05359
1098		2	0	0	0	0	0	0	2	0	0	0	0	0	Pr_86543T0	Pr_86988T0
1099		2	0	0	0	0	0	0	1	0	1	0	0	0	Pr_86850T0	SPRG_06581T0
1100		2	0	0	0	0	0	0	1	0	0	0	0	1	Pr_93834T0	Phal00118
1101		2	0	0	0	0	0	0	0	2	0	0	0	0	PYU1_T001491	PYU1_T001492
1102		2	0	0	0	0	0	0	0	2	0	0	0	0	PYU1_T005192	PYU1_T006119
1103		2	0	0	0	0	0	0	0	2	0	0	0	0	PYU1_T005443	PYU1_T005445
1104		2	0	0	0	0	0	0	0	2	0	0	0	0	PYU1_T006427	PYU1_T006428
1105		2	0	0	0	0	0	0	0	2	0	0	0	0	PYU1_T008281	PYU1_T008284
1106		2	0	0	0	0	0	0	0	2	0	0	0	0	PYU1_T009222	PYU1_T012502
1107		2	0	0	0	0	0	0	0	2	0	0	0	0	PYU1_T009378	PYU1_T009381
1108		2	0	0	0	0	0	0	0	2	0	0	0	0	PYU1_T009408	PYU1_T015132
1109		2	0	0	0	0	0	0	0	1	1	0	0	0	PYU1_T010237	SPRG_01550T0
1110		2	0	0	0	0	0	0	0	1	1	0	0	0	PYU1_T011134	SPRG_06289T0
1111		2	0	0	0	0	0	0	0	1	1	0	0	0	PYU1_T011471	SPRG_07109T0
1112		2	0	0	0	0	0	0	0	1	1	0	0	0	PYU1_T012107	SPRG_11495T0
1113		2	0	0	0	0	0	0	0	2	0	0	0	0	PYU1_T013425	PYU1_T014927
1114		2	0	0	0	0	0	0	0	1	1	0	0	0	PYU1_T014875	SPRG_13544T0
1115		2	0	0	0	0	0	0	0	0	2	0	0	0	SPRG_00176T0	SPRG_00178T0
1116		2	0	0	0	0	0	0	0	0	2	0	0	0	SPRG_00233T0	SPRG_02181T0
1117		2	0	0	0	0	0	0	0	0	2	0	0	0	SPRG_00560T0	SPRG_18090T0
1118		2	0	0	0	0	0	0	0	0	2	0	0	0	SPRG_00626T0	SPRG_17544T0
1119		2	0	0	0	0	0	0	0	0	2	0	0	0	SPRG_00689T0	SPRG_00690T0
1120		2	0	0	0	0	0	0	0	0	2	0	0	0	SPRG_01121T0	SPRG_06272T0
1121		2	0	0	0	0	0	0	0	0	2	0	0	0	SPRG_07633T0	SPRG_14227T0
1122		2	0	0	0	0	0	0	0	0	2	0	0	0	SPRG_01348T0	SPRG_05453T0
1123		2	0	0	0	0	0	0	0	0	2	0	0	0	SPRG_01479T0	SPRG_09373T0
1124		2	0	0	0	0	0	0	0	0	2	0	0	0	SPRG_01844T0	SPRG_09723T0
1125		2	0	0	0	0	0	0	0	0	2	0	0	0	SPRG_02103T0	SPRG_02106T0
1126		2	0	0	0	0	0	0	0	0	1	1	0	0	SPRG_02104T0	AlNc14C181G8226.1
1127		2	0	0	0	0	0	0	0	0	2	0	0	0	SPRG_02778T0	SPRG_02780T0
1128		2	0	0	0	0	0	0	0	0	2	0	0	0	SPRG_02993T0	SPRG_10987T0
1129		2	0	0	0	0	0	0	0	0	2	0	0	0	SPRG_03289T0	SPRG_09645T0
1130		2	0	0	0	0	0	0	0	0	2	0	0	0	SPRG_03347T0	SPRG_17474T0
1131		2	0	0	0	0	0	0	0	0	2	0	0	0	SPRG_03726T0	SPRG_18386T0
1132		2	0	0	0	0	0	0	0	0	2	0	0	0	SPRG_04342T0	SPRG_17163T0
1133		2	0	0	0	0	0	0	0	0	2	0	0	0	SPRG_05214T0	SPRG_18284T0
1134		2	0	0	0	0	0	0	0	0	2	0	0	0	SPRG_05485T0	SPRG_14545T0
1135		2	0	0	0	0	0	0	0	0	2	0	0	0	SPRG_05611T0	SPRG_16936T0
1136		2	0	0	0	0	0	0	0	0	2	0	0	0	SPRG_05613T0	SPRG_16938T0
1137		2	0	0	0	0	0	0	0	0	2	0	0	0	SPRG_05722T0	SPRG_17659T0
1138		2	0	0	0	0	0	0	0	0	2	0	0	0	SPRG_05732T0	SPRG_05735T0
1139		2	0	0	0	0	0	0	0	0	2	0	0	0	SPRG_05761T0	SPRG_16720T0
1140		2	0	0	0	0	0	0	0	0	2	0	0	0	SPRG_05765T0	SPRG_16716T0
1141		2	0	0	0	0	0	0	0	0	2	0	0	0	SPRG_05896T0	SPRG_18577T0
1142		2	0	0	0	0	0	0	0	0	2	0	0	0	SPRG_06694T0	SPRG_17720T0
1143		2	0	0	0	0	0	0	0	0	2	0	0	0	SPRG_06895T0	SPRG_15828T0
1144		2	0	0	0	0	0	0	0	0	2	0	0	0	SPRG_07154T0	SPRG_16747T0
1145		2	0	0	0	0	0	0	0	0	2	0	0	0	SPRG_12258T0	SPRG_18232T0
1146		2	0	0	0	0	0	0	0	0	0	1	1	0	AC2VRR_s00251g237	AlNc14C149G7465.1
1147		2	0	0	0	0	0	0	0	0	2	0	0	0	SPRG_09144T0	SPRG_17142T0
1148		2	0	0	0	0	0	0	0	0	2	0	0	0	SPRG_09580T0	SPRG_14968T0
1149		2	0	0	0	0	0	0	0	0	2	0	0	0	SPRG_10825T0	SPRG_15023T0
1150		2	0	0	0	0	0	0	0	0	2	0	0	0	SPRG_11377T0	SPRG_18636T0
1151		2	0	0	0	0	0	0	0	0	2	0	0	0	SPRG_11682T0	SPRG_13228T0
1152		2	0	0	0	0	0	0	0	0	2	0	0	0	SPRG_12359T0	SPRG_21188T0
1153		2	0	0	0	0	0	0	0	0	2	0	0	0	SPRG_12756T0	SPRG_15966T0
1154		2	0	0	0	0	0	0	0	0	2	0	0	0	SPRG_12788T0	SPRG_17548T0
1155		2	0	0	0	0	0	0	0	0	2	0	0	0	SPRG_12991T0	SPRG_17567T0
1156		2	0	0	0	0	0	0	0	0	2	0	0	0	SPRG_13021T0	SPRG_19518T0
1157		2	0	0	0	0	0	0	0	0	2	0	0	0	SPRG_13253T0	SPRG_17988T0
1158		2	0	0	0	0	0	0	0	0	2	0	0	0	SPRG_13453T0	SPRG_17935T0
1159		2	0	0	0	0	0	0	0	0	2	0	0	0	SPRG_13632T0	SPRG_14863T0
1160		2	0	0	0	0	0	0	0	0	2	0	0	0	SPRG_13667T0	SPRG_15963T0
1161		2	0	0	0	0	0	0	0	0	2	0	0	0	SPRG_14490T0	SPRG_14496T0
1162		2	0	0	0	0	0	0	0	0	2	0	0	0	SPRG_14740T0	SPRG_14822T0
1163		2	0	0	0	0	0	0	0	0	2	0	0	0	SPRG_15701T0	SPRG_15703T0
1164		2	0	0	0	0	0	0	0	0	2	0	0	0	SPRG_16190T0	SPRG_17978T0
1165		2	0	0	0	0	0	0	0	0	2	0	0	0	SPRG_16282T0	SPRG_21201T0
1166		2	0	0	0	0	0	0	0	0	2	0	0	0	SPRG_16554T0	SPRG_16556T0
1167		2	0	0	0	0	0	0	0	0	1	0	0	1	SPRG_18218T0	Phal08933
1168		2	0	0	0	0	0	0	0	0	2	0	0	0	SPRG_18608T0	SPRG_20559T0
1169		2	0	0	0	0	0	0	0	0	1	0	0	1	SPRG_18819T0	Phal13917
1170		2	0	0	0	0	0	0	0	0	0	1	1	0	AlNc14C101G6041.1	AC2VRR_s00002g22
1171		2	0	0	0	0	0	0	0	0	0	1	1	0	AlNc14C106G6220.1	AC2VRR_s00247g38
1172		2	0	0	0	0	0	0	0	0	0	2	0	0	AlNc14C108G6306.1	AlNc14C108G6306.2
1173		2	0	0	0	0	0	0	0	0	0	1	1	0	AlNc14C110G6366.1	AC2VRR_s00054g60
1174		2	0	0	0	0	0	0	0	0	0	1	1	0	AlNc14C128G6863.1	AC2VRR_s00001g60
1175		2	0	0	0	0	0	0	0	0	0	2	0	0	AlNc14C131G6959.1	AlNc14C136G7098.1
1176		2	0	0	0	0	0	0	0	0	0	1	1	0	AlNc14C141G7263.1	AC2VRR_s00032g168
1177		2	0	0	0	0	0	0	0	0	0	1	1	0	AlNc14C142G7289.1	AC2VRR_s00176g24
1178		2	0	0	0	0	0	0	0	0	0	1	1	0	AlNc14C142G7291.1	AC2VRR_s00176g25
1179		2	0	0	0	0	0	0	0	0	0	2	0	0	AlNc14C166G7874.1	AlNc14C166G7874.2
1180		2	0	0	0	0	0	0	0	0	0	1	1	0	AlNc14C167G7915.1	AC2VRR_s00106g9
1181		2	0	0	0	0	0	0	0	0	0	1	1	0	AlNc14C176G8132.1	AC2VRR_s00247g17
1182		2	0	0	0	0	0	0	0	0	0	1	1	0	AlNc14C199G8636.1	AC2VRR_s00024g32
1183		2	0	0	0	0	0	0	0	0	0	2	0	0	AlNc14C200G8677.1	AlNc14C224G9171.1
1184		2	0	0	0	0	0	0	0	0	0	1	1	0	AlNc14C209G8885.1	AC2VRR_s00049g23
1185		2	0	0	0	0	0	0	0	0	0	2	0	0	AlNc14C210G8897.2	AlNc14C219G9066.2
1186		2	0	0	0	0	0	0	0	0	0	1	1	0	AlNc14C216G9010.1	AC2VRR_s00225g102
1187		2	0	0	0	0	0	0	0	0	0	2	0	0	AlNc14C233G9324.1	AlNc14C233G9329.1
1188		2	0	0	0	0	0	0	0	0	0	2	0	0	AlNc14C286G13419.1	AlNc14C286G10177.1
1189		2	0	0	0	0	0	0	0	0	0	1	1	0	AlNc14C26G2583.1	AC2VRR_s00136g124
1190		2	0	0	0	0	0	0	0	0	0	1	1	0	AlNc14C26G2588.1	AC2VRR_s00136g116
1191		2	0	0	0	0	0	0	0	0	0	2	0	0	AlNc14C277G10056.1	AlNc14C320G10577.1
1192		2	0	0	0	0	0	0	0	0	0	2	0	0	AlNc14C283G10144.1	AlNc14C283G10144.2
1193		2	0	0	0	0	0	0	0	0	0	1	1	0	AlNc14C28G2718.1	AC2VRR_s00021g25
1194		2	0	0	0	0	0	0	0	0	0	1	1	0	AlNc14C298G10344.1	AC2VRR_s00130g113
1195		2	0	0	0	0	0	0	0	0	0	2	0	0	AlNc14C302G10381.1	AlNc14C7G998.1
1196		2	0	0	0	0	0	0	0	0	0	1	1	0	AlNc14C30G2813.1	AC2VRR_s00040g46
1197		2	0	0	0	0	0	0	0	0	0	1	1	0	AlNc14C316G10533.1	AC2VRR_s00039g79
1198		2	0	0	0	0	0	0	0	0	0	1	1	0	AlNc14C3G380.1	AC2VRR_s00008g291
1199		2	0	0	0	0	0	0	0	0	0	2	0	0	AlNc14C48G3843.1	AlNc14C50G3947.1
1200		2	0	0	0	0	0	0	0	0	0	2	0	0	AlNc14C525G12045.1	AlNc14C55G4220.1
1201		2	0	0	0	0	0	0	0	0	0	1	1	0	AlNc14C52G4080.1	AC2VRR_s00071g80
1202		2	0	0	0	0	0	0	0	0	0	1	1	0	AlNc14C61G4476.1	AC2VRR_s00009g91
1203		2	0	0	0	0	0	0	0	0	0	2	0	0	AlNc14C62G4527.1	AlNc14C931G12646.1
1204		2	0	0	0	0	0	0	0	0	0	2	0	0	AlNc14C71G4877.1	AlNc14C71G4877.2
1205		2	0	0	0	0	0	0	0	0	0	1	1	0	AlNc14C73G4960.1	AC2VRR_s00080g44
1206		2	0	0	0	0	0	0	0	0	0	1	1	0	AlNc14C79G5218.1	AC2VRR_s00248g70
1207		2	0	0	0	0	0	0	0	0	0	1	1	0	AlNc14C79G5234.1	AC2VRR_s00248g51
1208		2	0	0	0	0	0	0	0	0	0	1	1	0	AlNc14C80G5265.1	AC2VRR_s00169g46
1209		2	0	0	0	0	0	0	0	0	0	1	1	0	AlNc14C825G12544.1	AC2VRR_s00016g244
1210		2	0	0	0	0	0	0	0	0	0	1	1	0	AlNc14C82G5342.1	AC2VRR_s00251g47
1211		2	0	0	0	0	0	0	0	0	0	0	2	0	AC2VRR_s00001g88	AC2VRR_s00185g240
1212		2	0	0	0	0	0	0	0	0	0	0	2	0	AC2VRR_s00009g33	AC2VRR_s00009g39
1213		2	0	0	0	0	0	0	0	0	0	0	2	0	AC2VRR_s00009g8	AC2VRR_s00049g16
1214		2	0	0	0	0	0	0	0	0	0	0	2	0	AC2VRR_s00011g214	AC2VRR_s00035g1
1215		2	0	0	0	0	0	0	0	0	0	0	2	0	AC2VRR_s00014g10	AC2VRR_s00014g20
1216		2	0	0	0	0	0	0	0	0	0	0	2	0	AC2VRR_s00021g12	AC2VRR_s00038g93
1217		2	0	0	0	0	0	0	0	0	0	0	2	0	AC2VRR_s00021g61	AC2VRR_s00021g82
1218		2	0	0	0	0	0	0	0	0	0	0	2	0	AC2VRR_s00035g14	AC2VRR_s00114g31
1219		2	0	0	0	0	0	0	0	0	0	0	2	0	AC2VRR_s00037g300	AC2VRR_s00100g15
1220		2	0	0	0	0	0	0	0	0	0	0	2	0	AC2VRR_s00039g66	AC2VRR_s00039g73
1221		2	0	0	0	0	0	0	0	0	0	0	2	0	AC2VRR_s00046g19	AC2VRR_s00046g62
1222		2	0	0	0	0	0	0	0	0	0	0	2	0	AC2VRR_s00068g2	AC2VRR_s00136g115
1223		2	0	0	0	0	0	0	0	0	0	0	2	0	AC2VRR_s00092g14	AC2VRR_s00225g12
1224		2	0	0	0	0	0	0	0	0	0	0	2	0	AC2VRR_s00106g61	AC2VRR_s00221g76
1225		2	0	0	0	0	0	0	0	0	0	0	2	0	AC2VRR_s00130g66	AC2VRR_s00130g68
1226		2	0	0	0	0	0	0	0	0	0	0	2	0	AC2VRR_s00183g30	AC2VRR_s00183g31
1227		2	0	0	0	0	0	0	0	0	0	0	1	1	AC2VRR_s00185g84	Phal05175
1228		2	0	0	0	0	0	0	0	0	0	0	2	0	AC2VRR_s00232g210	AC2VRR_s00232g213
1229		2	0	0	0	0	0	0	0	0	0	0	2	0	AC2VRR_s00214g18	AC2VRR_s00215g46
1230		2	0	0	0	0	0	0	0	0	0	0	2	0	AC2VRR_s00243g37	AC2VRR_s00243g38
1231		2	0	0	0	0	0	0	0	0	0	0	0	2	Phal00082	Phal00083
1232		2	0	0	0	0	0	0	0	0	0	0	0	2	Phal00775	Phal04028
1233		2	0	0	0	0	0	0	0	0	0	0	0	2	Phal00776	Phal01455
1234		2	0	0	0	0	0	0	0	0	0	0	0	2	Phal01512	Phal13263
1235		2	0	0	0	0	0	0	0	0	0	0	0	2	Phal02161	Phal08292
1236		2	0	0	0	0	0	0	0	0	0	0	0	2	Phal02420	Phal10438
1237		2	0	0	0	0	0	0	0	0	0	0	0	2	Phal02754	Phal06086
1238		2	0	0	0	0	0	0	0	0	0	0	0	2	Phal03059	Phal06327
1239		2	0	0	0	0	0	0	0	0	0	0	0	2	Phal03851	Phal08166
1240		2	0	0	0	0	0	0	0	0	0	0	0	2	Phal04350	Phal11226
1241		2	0	0	0	0	0	0	0	0	0	0	0	2	Phal04575	Phal10615
1242		2	0	0	0	0	0	0	0	0	0	0	0	2	Phal04734	Phal05399
1243		2	0	0	0	0	0	0	0	0	0	0	0	2	Phal07598	Phal12759
1244		2	0	0	0	0	0	0	0	0	0	0	0	2	Phal07800	Phal11791
1245		2	0	0	0	0	0	0	0	0	0	0	0	2	Phal08227	Phal14305
1246		2	0	0	0	0	0	0	0	0	0	0	0	2	Phal08663	Phal08665
1247		2	0	0	0	0	0	0	0	0	0	0	0	2	Phal08943	Phal11574
1248		2	0	0	0	0	0	0	0	0	0	0	0	2	Phal08980	Phal14511
1249		2	0	0	0	0	0	0	0	0	0	0	0	2	Phal09325	Phal11981
1250		2	0	0	0	0	0	0	0	0	0	0	0	2	Phal09493	Phal12033
1251		2	0	0	0	0	0	0	0	0	0	0	0	2	Phal10747	Phal15464
1252		2	0	0	0	0	0	0	0	0	0	0	0	2	Phal12545	Phal14607
1253		1	1	0	0	0	0	0	0	0	0	0	0	0	SG00094
1254		1	1	0	0	0	0	0	0	0	0	0	0	0	SG00165
1255		1	1	0	0	0	0	0	0	0	0	0	0	0	SG00279
1256		1	1	0	0	0	0	0	0	0	0	0	0	0	SG00799
1257		1	1	0	0	0	0	0	0	0	0	0	0	0	SG00820
1258		1	1	0	0	0	0	0	0	0	0	0	0	0	SG01065
1259		1	1	0	0	0	0	0	0	0	0	0	0	0	SG01093
1260		1	1	0	0	0	0	0	0	0	0	0	0	0	SG01110
1261		1	1	0	0	0	0	0	0	0	0	0	0	0	SG01151
1262		1	1	0	0	0	0	0	0	0	0	0	0	0	SG01179
1263		1	1	0	0	0	0	0	0	0	0	0	0	0	SG01177
1264		1	1	0	0	0	0	0	0	0	0	0	0	0	SG01192
1265		1	1	0	0	0	0	0	0	0	0	0	0	0	SG01233
1266		1	1	0	0	0	0	0	0	0	0	0	0	0	SG01436
1267		1	1	0	0	0	0	0	0	0	0	0	0	0	SG01485
1268		1	1	0	0	0	0	0	0	0	0	0	0	0	SG01582
1269		1	1	0	0	0	0	0	0	0	0	0	0	0	SG01655
1270		1	1	0	0	0	0	0	0	0	0	0	0	0	SG01760
1271		1	1	0	0	0	0	0	0	0	0	0	0	0	SG01821
1272		1	1	0	0	0	0	0	0	0	0	0	0	0	SG02233
1273		1	1	0	0	0	0	0	0	0	0	0	0	0	SG02289
1274		1	1	0	0	0	0	0	0	0	0	0	0	0	SG02302
1275		1	1	0	0	0	0	0	0	0	0	0	0	0	SG02362
1276		1	1	0	0	0	0	0	0	0	0	0	0	0	SG02451
1277		1	1	0	0	0	0	0	0	0	0	0	0	0	SG02468
1278		1	1	0	0	0	0	0	0	0	0	0	0	0	SG02664
1279		1	1	0	0	0	0	0	0	0	0	0	0	0	SG02782
1280		1	1	0	0	0	0	0	0	0	0	0	0	0	SG03070
1281		1	1	0	0	0	0	0	0	0	0	0	0	0	SG03091
1282		1	1	0	0	0	0	0	0	0	0	0	0	0	SG03273
1283		1	1	0	0	0	0	0	0	0	0	0	0	0	SG03359
1284		1	1	0	0	0	0	0	0	0	0	0	0	0	SG03829
1285		1	1	0	0	0	0	0	0	0	0	0	0	0	SG03888
1286		1	1	0	0	0	0	0	0	0	0	0	0	0	SG03903
1287		1	1	0	0	0	0	0	0	0	0	0	0	0	SG03900
1288		1	1	0	0	0	0	0	0	0	0	0	0	0	SG04002
1289		1	1	0	0	0	0	0	0	0	0	0	0	0	SG04120
1290		1	1	0	0	0	0	0	0	0	0	0	0	0	SG04235
1291		1	1	0	0	0	0	0	0	0	0	0	0	0	SG04362
1292		1	1	0	0	0	0	0	0	0	0	0	0	0	SG04485
1293		1	1	0	0	0	0	0	0	0	0	0	0	0	SG04537
1294		1	1	0	0	0	0	0	0	0	0	0	0	0	SG04902
1295		1	1	0	0	0	0	0	0	0	0	0	0	0	SG04951
1296		1	1	0	0	0	0	0	0	0	0	0	0	0	SG05003
1297		1	1	0	0	0	0	0	0	0	0	0	0	0	SG05108
1298		1	1	0	0	0	0	0	0	0	0	0	0	0	SG05181
1299		1	1	0	0	0	0	0	0	0	0	0	0	0	SG05361
1300		1	1	0	0	0	0	0	0	0	0	0	0	0	SG05637
1301		1	1	0	0	0	0	0	0	0	0	0	0	0	SG05770
1302		1	1	0	0	0	0	0	0	0	0	0	0	0	SG05979
1303		1	1	0	0	0	0	0	0	0	0	0	0	0	SG06092
1304		1	1	0	0	0	0	0	0	0	0	0	0	0	SG06308
1305		1	1	0	0	0	0	0	0	0	0	0	0	0	SG06390
1306		1	1	0	0	0	0	0	0	0	0	0	0	0	SG06400
1307		1	1	0	0	0	0	0	0	0	0	0	0	0	SG06469
1308		1	1	0	0	0	0	0	0	0	0	0	0	0	SG06472
1309		1	1	0	0	0	0	0	0	0	0	0	0	0	SG06576
1310		1	1	0	0	0	0	0	0	0	0	0	0	0	SG06622
1311		1	1	0	0	0	0	0	0	0	0	0	0	0	SG06971
1312		1	1	0	0	0	0	0	0	0	0	0	0	0	SG07198
1313		1	1	0	0	0	0	0	0	0	0	0	0	0	SG07238
1314		1	1	0	0	0	0	0	0	0	0	0	0	0	SG07494
1315		1	1	0	0	0	0	0	0	0	0	0	0	0	SG07590
1316		1	1	0	0	0	0	0	0	0	0	0	0	0	SG07990
1317		1	1	0	0	0	0	0	0	0	0	0	0	0	SG08082
1318		1	1	0	0	0	0	0	0	0	0	0	0	0	SG08184
1319		1	1	0	0	0	0	0	0	0	0	0	0	0	SG08310
1320		1	1	0	0	0	0	0	0	0	0	0	0	0	SG08599
1321		1	1	0	0	0	0	0	0	0	0	0	0	0	SG08638
1322		1	1	0	0	0	0	0	0	0	0	0	0	0	SG08648
1323		1	1	0	0	0	0	0	0	0	0	0	0	0	SG09026
1324		1	1	0	0	0	0	0	0	0	0	0	0	0	SG09253
1325		1	1	0	0	0	0	0	0	0	0	0	0	0	SG09257
1326		1	1	0	0	0	0	0	0	0	0	0	0	0	SG09322
1327		1	1	0	0	0	0	0	0	0	0	0	0	0	SG09366
1328		1	1	0	0	0	0	0	0	0	0	0	0	0	SG09424
1329		1	1	0	0	0	0	0	0	0	0	0	0	0	SG09906
1330		1	1	0	0	0	0	0	0	0	0	0	0	0	SG09918
1331		1	1	0	0	0	0	0	0	0	0	0	0	0	SG10160
1332		1	1	0	0	0	0	0	0	0	0	0	0	0	SG10383
1333		1	1	0	0	0	0	0	0	0	0	0	0	0	SG10447
1334		1	1	0	0	0	0	0	0	0	0	0	0	0	SG10524
1335		1	1	0	0	0	0	0	0	0	0	0	0	0	SG10584
1336		1	1	0	0	0	0	0	0	0	0	0	0	0	SG10614
1337		1	1	0	0	0	0	0	0	0	0	0	0	0	SG10732
1338		1	1	0	0	0	0	0	0	0	0	0	0	0	SG10963
1339		1	1	0	0	0	0	0	0	0	0	0	0	0	SG10986
1340		1	1	0	0	0	0	0	0	0	0	0	0	0	SG11115
1341		1	1	0	0	0	0	0	0	0	0	0	0	0	SG11259
1342		1	1	0	0	0	0	0	0	0	0	0	0	0	SG11370
1343		1	1	0	0	0	0	0	0	0	0	0	0	0	SG11538
1344		1	1	0	0	0	0	0	0	0	0	0	0	0	SG11595
1345		1	1	0	0	0	0	0	0	0	0	0	0	0	SG11892
1346		1	1	0	0	0	0	0	0	0	0	0	0	0	SG12068
1347		1	1	0	0	0	0	0	0	0	0	0	0	0	SG12588
1348		1	1	0	0	0	0	0	0	0	0	0	0	0	SG12671
1349		1	1	0	0	0	0	0	0	0	0	0	0	0	SG12713
1350		1	1	0	0	0	0	0	0	0	0	0	0	0	SG13181
1351		1	1	0	0	0	0	0	0	0	0	0	0	0	SG13186
1352		1	1	0	0	0	0	0	0	0	0	0	0	0	SG13193
1353		1	1	0	0	0	0	0	0	0	0	0	0	0	SG13294
1354		1	1	0	0	0	0	0	0	0	0	0	0	0	SG13422
1355		1	1	0	0	0	0	0	0	0	0	0	0	0	SG13540
1356		1	1	0	0	0	0	0	0	0	0	0	0	0	SG13602
1357		1	1	0	0	0	0	0	0	0	0	0	0	0	SG13747
1358		1	1	0	0	0	0	0	0	0	0	0	0	0	SG13822
1359		1	1	0	0	0	0	0	0	0	0	0	0	0	SG13984
1360		1	1	0	0	0	0	0	0	0	0	0	0	0	SG14283
1361		1	1	0	0	0	0	0	0	0	0	0	0	0	SG14354
1362		1	1	0	0	0	0	0	0	0	0	0	0	0	SG14429
1363		1	1	0	0	0	0	0	0	0	0	0	0	0	SG14599
1364		1	1	0	0	0	0	0	0	0	0	0	0	0	SG14671
1365		1	1	0	0	0	0	0	0	0	0	0	0	0	SG14681
1366		1	1	0	0	0	0	0	0	0	0	0	0	0	SG14754
1367		1	1	0	0	0	0	0	0	0	0	0	0	0	SG15095
1368		1	1	0	0	0	0	0	0	0	0	0	0	0	SG15175
1369		1	1	0	0	0	0	0	0	0	0	0	0	0	SG15387
1370		1	1	0	0	0	0	0	0	0	0	0	0	0	SG15564
1371		1	1	0	0	0	0	0	0	0	0	0	0	0	SG15599
1372		1	1	0	0	0	0	0	0	0	0	0	0	0	SG15710
1373		1	1	0	0	0	0	0	0	0	0	0	0	0	SG15869
1374		1	1	0	0	0	0	0	0	0	0	0	0	0	SG15981
1375		1	1	0	0	0	0	0	0	0	0	0	0	0	SG16011
1376		1	1	0	0	0	0	0	0	0	0	0	0	0	SG16185
1377		1	1	0	0	0	0	0	0	0	0	0	0	0	SG16214
1378		1	1	0	0	0	0	0	0	0	0	0	0	0	SG16435
1379		1	1	0	0	0	0	0	0	0	0	0	0	0	SG16463
1380		1	1	0	0	0	0	0	0	0	0	0	0	0	SG16493
1381		1	1	0	0	0	0	0	0	0	0	0	0	0	SG16723
1382		1	1	0	0	0	0	0	0	0	0	0	0	0	SG16986
1383		1	1	0	0	0	0	0	0	0	0	0	0	0	SG17020
1384		1	1	0	0	0	0	0	0	0	0	0	0	0	SG17040
1385		1	1	0	0	0	0	0	0	0	0	0	0	0	SG17115
1386		1	1	0	0	0	0	0	0	0	0	0	0	0	SG17127
1387		1	1	0	0	0	0	0	0	0	0	0	0	0	SG17370
1388		1	1	0	0	0	0	0	0	0	0	0	0	0	SG17389
1389		1	1	0	0	0	0	0	0	0	0	0	0	0	SG17410
1390		1	1	0	0	0	0	0	0	0	0	0	0	0	SG17549
1391		1	1	0	0	0	0	0	0	0	0	0	0	0	SG17655
1392		1	1	0	0	0	0	0	0	0	0	0	0	0	SG17846
1393		1	1	0	0	0	0	0	0	0	0	0	0	0	SG18121
1394		1	1	0	0	0	0	0	0	0	0	0	0	0	SG18122
1395		1	1	0	0	0	0	0	0	0	0	0	0	0	SG18515
1396		1	1	0	0	0	0	0	0	0	0	0	0	0	SG18540
1397		1	1	0	0	0	0	0	0	0	0	0	0	0	SG18577
1398		1	1	0	0	0	0	0	0	0	0	0	0	0	SG18584
1399		1	1	0	0	0	0	0	0	0	0	0	0	0	SG18589
1400		1	1	0	0	0	0	0	0	0	0	0	0	0	SG18712
1401		1	1	0	0	0	0	0	0	0	0	0	0	0	SG18786
1402		1	1	0	0	0	0	0	0	0	0	0	0	0	SG18818
1403		1	1	0	0	0	0	0	0	0	0	0	0	0	SG18820
1404		1	1	0	0	0	0	0	0	0	0	0	0	0	SG18843
1405		1	1	0	0	0	0	0	0	0	0	0	0	0	SG18889
1406		1	1	0	0	0	0	0	0	0	0	0	0	0	SG18949
1407		1	1	0	0	0	0	0	0	0	0	0	0	0	SG19055
1408		1	1	0	0	0	0	0	0	0	0	0	0	0	SG19092
1409		1	1	0	0	0	0	0	0	0	0	0	0	0	SG19145
1410		1	1	0	0	0	0	0	0	0	0	0	0	0	SG19354
1411		1	1	0	0	0	0	0	0	0	0	0	0	0	SG19415
1412		1	1	0	0	0	0	0	0	0	0	0	0	0	SG19424
1413		1	1	0	0	0	0	0	0	0	0	0	0	0	SG19423
1414		1	0	1	0	0	0	0	0	0	0	0	0	0	Ps_108393T0
1415		1	0	1	0	0	0	0	0	0	0	0	0	0	Ps_108863T0
1416		1	0	1	0	0	0	0	0	0	0	0	0	0	Ps_108920T0
1417		1	0	1	0	0	0	0	0	0	0	0	0	0	Ps_119130T0
1418		1	0	1	0	0	0	0	0	0	0	0	0	0	Ps_121388T0
1419		1	0	1	0	0	0	0	0	0	0	0	0	0	Ps_123262T0
1420		1	0	1	0	0	0	0	0	0	0	0	0	0	Ps_125130T0
1421		1	0	1	0	0	0	0	0	0	0	0	0	0	Ps_125254T0
1422		1	0	1	0	0	0	0	0	0	0	0	0	0	Ps_127042T0
1423		1	0	1	0	0	0	0	0	0	0	0	0	0	Ps_127119T0
1424		1	0	1	0	0	0	0	0	0	0	0	0	0	Ps_127312T0
1425		1	0	1	0	0	0	0	0	0	0	0	0	0	Ps_127330T0
1426		1	0	1	0	0	0	0	0	0	0	0	0	0	Ps_127357T0
1427		1	0	1	0	0	0	0	0	0	0	0	0	0	Ps_127572T0
1428		1	0	1	0	0	0	0	0	0	0	0	0	0	Ps_127586T0
1429		1	0	1	0	0	0	0	0	0	0	0	0	0	Ps_127793T0
1430		1	0	1	0	0	0	0	0	0	0	0	0	0	Ps_127813T0
1431		1	0	1	0	0	0	0	0	0	0	0	0	0	Ps_128423T0
1432		1	0	1	0	0	0	0	0	0	0	0	0	0	Ps_128458T0
1433		1	0	1	0	0	0	0	0	0	0	0	0	0	Ps_128547T0
1434		1	0	1	0	0	0	0	0	0	0	0	0	0	Ps_128702T0
1435		1	0	1	0	0	0	0	0	0	0	0	0	0	Ps_128932T0
1436		1	0	1	0	0	0	0	0	0	0	0	0	0	Ps_129336T0
1437		1	0	1	0	0	0	0	0	0	0	0	0	0	Ps_129625T0
1438		1	0	1	0	0	0	0	0	0	0	0	0	0	Ps_130083T0
1439		1	0	1	0	0	0	0	0	0	0	0	0	0	Ps_130099T0
1440		1	0	1	0	0	0	0	0	0	0	0	0	0	Ps_130165T0
1441		1	0	1	0	0	0	0	0	0	0	0	0	0	Ps_130824T0
1442		1	0	1	0	0	0	0	0	0	0	0	0	0	Ps_130838T0
1443		1	0	1	0	0	0	0	0	0	0	0	0	0	Ps_130888T0
1444		1	0	1	0	0	0	0	0	0	0	0	0	0	Ps_130914T0
1445		1	0	1	0	0	0	0	0	0	0	0	0	0	Ps_130967T0
1446		1	0	1	0	0	0	0	0	0	0	0	0	0	Ps_131157T0
1447		1	0	1	0	0	0	0	0	0	0	0	0	0	Ps_131331T0
1448		1	0	1	0	0	0	0	0	0	0	0	0	0	Ps_131395T0
1449		1	0	1	0	0	0	0	0	0	0	0	0	0	Ps_131406T0
1450		1	0	1	0	0	0	0	0	0	0	0	0	0	Ps_131565T0
1451		1	0	1	0	0	0	0	0	0	0	0	0	0	Ps_131905T0
1452		1	0	1	0	0	0	0	0	0	0	0	0	0	Ps_131994T0
1453		1	0	1	0	0	0	0	0	0	0	0	0	0	Ps_131998T0
1454		1	0	1	0	0	0	0	0	0	0	0	0	0	Ps_132087T0
1455		1	0	1	0	0	0	0	0	0	0	0	0	0	Ps_132106T0
1456		1	0	1	0	0	0	0	0	0	0	0	0	0	Ps_132192T0
1457		1	0	1	0	0	0	0	0	0	0	0	0	0	Ps_132322T0
1458		1	0	1	0	0	0	0	0	0	0	0	0	0	Ps_132336T0
1459		1	0	1	0	0	0	0	0	0	0	0	0	0	Ps_132465T0
1460		1	0	1	0	0	0	0	0	0	0	0	0	0	Ps_132731T0
1461		1	0	1	0	0	0	0	0	0	0	0	0	0	Ps_132754T0
1462		1	0	1	0	0	0	0	0	0	0	0	0	0	Ps_132997T0
1463		1	0	1	0	0	0	0	0	0	0	0	0	0	Ps_133028T0
1464		1	0	1	0	0	0	0	0	0	0	0	0	0	Ps_133326T0
1465		1	0	1	0	0	0	0	0	0	0	0	0	0	Ps_133570T0
1466		1	0	1	0	0	0	0	0	0	0	0	0	0	Ps_133632T0
1467		1	0	1	0	0	0	0	0	0	0	0	0	0	Ps_133751T0
1468		1	0	1	0	0	0	0	0	0	0	0	0	0	Ps_133773T0
1469		1	0	1	0	0	0	0	0	0	0	0	0	0	Ps_133775T0
1470		1	0	1	0	0	0	0	0	0	0	0	0	0	Ps_133817T0
1471		1	0	1	0	0	0	0	0	0	0	0	0	0	Ps_133834T0
1472		1	0	1	0	0	0	0	0	0	0	0	0	0	Ps_133846T0
1473		1	0	1	0	0	0	0	0	0	0	0	0	0	Ps_133849T0
1474		1	0	1	0	0	0	0	0	0	0	0	0	0	Ps_133931T0
1475		1	0	1	0	0	0	0	0	0	0	0	0	0	Ps_134172T0
1476		1	0	1	0	0	0	0	0	0	0	0	0	0	Ps_134410T0
1477		1	0	1	0	0	0	0	0	0	0	0	0	0	Ps_134447T0
1478		1	0	1	0	0	0	0	0	0	0	0	0	0	Ps_134472T0
1479		1	0	1	0	0	0	0	0	0	0	0	0	0	Ps_134567T0
1480		1	0	1	0	0	0	0	0	0	0	0	0	0	Ps_134941T0
1481		1	0	1	0	0	0	0	0	0	0	0	0	0	Ps_134976T0
1482		1	0	1	0	0	0	0	0	0	0	0	0	0	Ps_135102T0
1483		1	0	1	0	0	0	0	0	0	0	0	0	0	Ps_135682T0
1484		1	0	1	0	0	0	0	0	0	0	0	0	0	Ps_135713T0
1485		1	0	1	0	0	0	0	0	0	0	0	0	0	Ps_135953T0
1486		1	0	1	0	0	0	0	0	0	0	0	0	0	Ps_136022T0
1487		1	0	1	0	0	0	0	0	0	0	0	0	0	Ps_136243T0
1488		1	0	1	0	0	0	0	0	0	0	0	0	0	Ps_136624T0
1489		1	0	1	0	0	0	0	0	0	0	0	0	0	Ps_137149T0
1490		1	0	1	0	0	0	0	0	0	0	0	0	0	Ps_137159T0
1491		1	0	1	0	0	0	0	0	0	0	0	0	0	Ps_137258T0
1492		1	0	1	0	0	0	0	0	0	0	0	0	0	Ps_137361T0
1493		1	0	1	0	0	0	0	0	0	0	0	0	0	Ps_137560T0
1494		1	0	1	0	0	0	0	0	0	0	0	0	0	Ps_137725T0
1495		1	0	1	0	0	0	0	0	0	0	0	0	0	Ps_137808T0
1496		1	0	1	0	0	0	0	0	0	0	0	0	0	Ps_137831T0
1497		1	0	1	0	0	0	0	0	0	0	0	0	0	Ps_137852T0
1498		1	0	1	0	0	0	0	0	0	0	0	0	0	Ps_138352T0
1499		1	0	1	0	0	0	0	0	0	0	0	0	0	Ps_138573T0
1500		1	0	1	0	0	0	0	0	0	0	0	0	0	Ps_138759T0
1501		1	0	1	0	0	0	0	0	0	0	0	0	0	Ps_138777T0
1502		1	0	1	0	0	0	0	0	0	0	0	0	0	Ps_138867T0
1503		1	0	1	0	0	0	0	0	0	0	0	0	0	Ps_138888T0
1504		1	0	1	0	0	0	0	0	0	0	0	0	0	Ps_138930T0
1505		1	0	1	0	0	0	0	0	0	0	0	0	0	Ps_138939T0
1506		1	0	1	0	0	0	0	0	0	0	0	0	0	Ps_139288T0
1507		1	0	1	0	0	0	0	0	0	0	0	0	0	Ps_139589T0
1508		1	0	1	0	0	0	0	0	0	0	0	0	0	Ps_140210T0
1509		1	0	1	0	0	0	0	0	0	0	0	0	0	Ps_140378T0
1510		1	0	1	0	0	0	0	0	0	0	0	0	0	Ps_140530T0
1511		1	0	1	0	0	0	0	0	0	0	0	0	0	Ps_140534T0
1512		1	0	1	0	0	0	0	0	0	0	0	0	0	Ps_140648T0
1513		1	0	1	0	0	0	0	0	0	0	0	0	0	Ps_140668T0
1514		1	0	1	0	0	0	0	0	0	0	0	0	0	Ps_140747T0
1515		1	0	1	0	0	0	0	0	0	0	0	0	0	Ps_140834T0
1516		1	0	1	0	0	0	0	0	0	0	0	0	0	Ps_141113T0
1517		1	0	1	0	0	0	0	0	0	0	0	0	0	Ps_141573T0
1518		1	0	1	0	0	0	0	0	0	0	0	0	0	Ps_141596T0
1519		1	0	1	0	0	0	0	0	0	0	0	0	0	Ps_141697T0
1520		1	0	1	0	0	0	0	0	0	0	0	0	0	Ps_141791T0
1521		1	0	1	0	0	0	0	0	0	0	0	0	0	Ps_142786T0
1522		1	0	1	0	0	0	0	0	0	0	0	0	0	Ps_142808T0
1523		1	0	1	0	0	0	0	0	0	0	0	0	0	Ps_142821T0
1524		1	0	1	0	0	0	0	0	0	0	0	0	0	Ps_142822T0
1525		1	0	1	0	0	0	0	0	0	0	0	0	0	Ps_142924T0
1526		1	0	1	0	0	0	0	0	0	0	0	0	0	Ps_143181T0
1527		1	0	1	0	0	0	0	0	0	0	0	0	0	Ps_143189T0
1528		1	0	1	0	0	0	0	0	0	0	0	0	0	Ps_143208T0
1529		1	0	1	0	0	0	0	0	0	0	0	0	0	Ps_143294T0
1530		1	0	1	0	0	0	0	0	0	0	0	0	0	Ps_143326T0
1531		1	0	1	0	0	0	0	0	0	0	0	0	0	Ps_143343T0
1532		1	0	1	0	0	0	0	0	0	0	0	0	0	Ps_143447T0
1533		1	0	1	0	0	0	0	0	0	0	0	0	0	Ps_143618T0
1534		1	0	1	0	0	0	0	0	0	0	0	0	0	Ps_143755T0
1535		1	0	1	0	0	0	0	0	0	0	0	0	0	Ps_143812T0
1536		1	0	1	0	0	0	0	0	0	0	0	0	0	Ps_143900T0
1537		1	0	1	0	0	0	0	0	0	0	0	0	0	Ps_144389T0
1538		1	0	1	0	0	0	0	0	0	0	0	0	0	Ps_145115T0
1539		1	0	1	0	0	0	0	0	0	0	0	0	0	Ps_145159T0
1540		1	0	1	0	0	0	0	0	0	0	0	0	0	Ps_145178T0
1541		1	0	1	0	0	0	0	0	0	0	0	0	0	Ps_155282T0
1542		1	0	1	0	0	0	0	0	0	0	0	0	0	Ps_155311T0
1543		1	0	1	0	0	0	0	0	0	0	0	0	0	Ps_155370T0
1544		1	0	1	0	0	0	0	0	0	0	0	0	0	Ps_155973T0
1545		1	0	1	0	0	0	0	0	0	0	0	0	0	Ps_156308T0
1546		1	0	1	0	0	0	0	0	0	0	0	0	0	Ps_156320T0
1547		1	0	1	0	0	0	0	0	0	0	0	0	0	Ps_157250T0
1548		1	0	1	0	0	0	0	0	0	0	0	0	0	Ps_157383T0
1549		1	0	1	0	0	0	0	0	0	0	0	0	0	Ps_157751T0
1550		1	0	1	0	0	0	0	0	0	0	0	0	0	Ps_158739T0
1551		1	0	1	0	0	0	0	0	0	0	0	0	0	Ps_158823T0
1552		1	0	1	0	0	0	0	0	0	0	0	0	0	Ps_158999T0
1553		1	0	1	0	0	0	0	0	0	0	0	0	0	Ps_159012T0
1554		1	0	1	0	0	0	0	0	0	0	0	0	0	Ps_159014T0
1555		1	0	1	0	0	0	0	0	0	0	0	0	0	Ps_159029T0
1556		1	0	1	0	0	0	0	0	0	0	0	0	0	Ps_159030T0
1557		1	0	1	0	0	0	0	0	0	0	0	0	0	Ps_159032T0
1558		1	0	1	0	0	0	0	0	0	0	0	0	0	Ps_159034T0
1559		1	0	1	0	0	0	0	0	0	0	0	0	0	Ps_159052T0
1560		1	0	1	0	0	0	0	0	0	0	0	0	0	Ps_159054T0
1561		1	0	1	0	0	0	0	0	0	0	0	0	0	Ps_159059T0
1562		1	0	1	0	0	0	0	0	0	0	0	0	0	Ps_159081T0
1563		1	0	1	0	0	0	0	0	0	0	0	0	0	Ps_159089T0
1564		1	0	1	0	0	0	0	0	0	0	0	0	0	Ps_159090T0
1565		1	0	1	0	0	0	0	0	0	0	0	0	0	Ps_159120T0
1566		1	0	1	0	0	0	0	0	0	0	0	0	0	Ps_159131T0
1567		1	0	1	0	0	0	0	0	0	0	0	0	0	Ps_159132T0
1568		1	0	1	0	0	0	0	0	0	0	0	0	0	Ps_159160T0
1569		1	0	1	0	0	0	0	0	0	0	0	0	0	Ps_159166T0
1570		1	0	1	0	0	0	0	0	0	0	0	0	0	Ps_159170T0
1571		1	0	1	0	0	0	0	0	0	0	0	0	0	Ps_159176T0
1572		1	0	1	0	0	0	0	0	0	0	0	0	0	Ps_159182T0
1573		1	0	1	0	0	0	0	0	0	0	0	0	0	Ps_159187T0
1574		1	0	1	0	0	0	0	0	0	0	0	0	0	Ps_159194T0
1575		1	0	1	0	0	0	0	0	0	0	0	0	0	Ps_159200T0
1576		1	0	1	0	0	0	0	0	0	0	0	0	0	Ps_159201T0
1577		1	0	1	0	0	0	0	0	0	0	0	0	0	Ps_159211T0
1578		1	0	1	0	0	0	0	0	0	0	0	0	0	Ps_159215T0
1579		1	0	1	0	0	0	0	0	0	0	0	0	0	Ps_159228T0
1580		1	0	1	0	0	0	0	0	0	0	0	0	0	Ps_159251T0
1581		1	0	1	0	0	0	0	0	0	0	0	0	0	Ps_159261T0
1582		1	0	1	0	0	0	0	0	0	0	0	0	0	Ps_159269T0
1583		1	0	0	1	0	0	0	0	0	0	0	0	0	hpa_800106
1584		1	0	0	1	0	0	0	0	0	0	0	0	0	hpa_800113
1585		1	0	0	1	0	0	0	0	0	0	0	0	0	hpa_800147
1586		1	0	0	1	0	0	0	0	0	0	0	0	0	hpa_800226
1587		1	0	0	1	0	0	0	0	0	0	0	0	0	hpa_800468
1588		1	0	0	1	0	0	0	0	0	0	0	0	0	hpa_800493
1589		1	0	0	1	0	0	0	0	0	0	0	0	0	hpa_800514
1590		1	0	0	1	0	0	0	0	0	0	0	0	0	hpa_800519
1591		1	0	0	1	0	0	0	0	0	0	0	0	0	hpa_800643
1592		1	0	0	1	0	0	0	0	0	0	0	0	0	hpa_800673
1593		1	0	0	1	0	0	0	0	0	0	0	0	0	hpa_800713
1594		1	0	0	1	0	0	0	0	0	0	0	0	0	hpa_800728
1595		1	0	0	1	0	0	0	0	0	0	0	0	0	hpa_800732
1596		1	0	0	1	0	0	0	0	0	0	0	0	0	hpa_800745
1597		1	0	0	1	0	0	0	0	0	0	0	0	0	hpa_800787
1598		1	0	0	1	0	0	0	0	0	0	0	0	0	hpa_800884
1599		1	0	0	1	0	0	0	0	0	0	0	0	0	hpa_801115
1600		1	0	0	1	0	0	0	0	0	0	0	0	0	hpa_801224
1601		1	0	0	1	0	0	0	0	0	0	0	0	0	hpa_801239
1602		1	0	0	1	0	0	0	0	0	0	0	0	0	hpa_801254
1603		1	0	0	1	0	0	0	0	0	0	0	0	0	hpa_801266
1604		1	0	0	1	0	0	0	0	0	0	0	0	0	hpa_801297
1605		1	0	0	1	0	0	0	0	0	0	0	0	0	hpa_801331
1606		1	0	0	1	0	0	0	0	0	0	0	0	0	hpa_801390
1607		1	0	0	1	0	0	0	0	0	0	0	0	0	hpa_801401
1608		1	0	0	1	0	0	0	0	0	0	0	0	0	hpa_801598
1609		1	0	0	1	0	0	0	0	0	0	0	0	0	hpa_801617
1610		1	0	0	1	0	0	0	0	0	0	0	0	0	hpa_801687
1611		1	0	0	1	0	0	0	0	0	0	0	0	0	hpa_801691
1612		1	0	0	1	0	0	0	0	0	0	0	0	0	hpa_801692
1613		1	0	0	1	0	0	0	0	0	0	0	0	0	hpa_801693
1614		1	0	0	1	0	0	0	0	0	0	0	0	0	hpa_801867
1615		1	0	0	1	0	0	0	0	0	0	0	0	0	hpa_801880
1616		1	0	0	1	0	0	0	0	0	0	0	0	0	hpa_802072
1617		1	0	0	1	0	0	0	0	0	0	0	0	0	hpa_802095
1618		1	0	0	1	0	0	0	0	0	0	0	0	0	hpa_802144
1619		1	0	0	1	0	0	0	0	0	0	0	0	0	hpa_802165
1620		1	0	0	1	0	0	0	0	0	0	0	0	0	hpa_802247
1621		1	0	0	1	0	0	0	0	0	0	0	0	0	hpa_802255
1622		1	0	0	1	0	0	0	0	0	0	0	0	0	hpa_802257
1623		1	0	0	1	0	0	0	0	0	0	0	0	0	hpa_802260
1624		1	0	0	1	0	0	0	0	0	0	0	0	0	hpa_802265
1625		1	0	0	1	0	0	0	0	0	0	0	0	0	hpa_802289
1626		1	0	0	1	0	0	0	0	0	0	0	0	0	hpa_802296
1627		1	0	0	1	0	0	0	0	0	0	0	0	0	hpa_802299
1628		1	0	0	1	0	0	0	0	0	0	0	0	0	hpa_802314
1629		1	0	0	1	0	0	0	0	0	0	0	0	0	hpa_802317
1630		1	0	0	1	0	0	0	0	0	0	0	0	0	hpa_802336
1631		1	0	0	1	0	0	0	0	0	0	0	0	0	hpa_802379
1632		1	0	0	1	0	0	0	0	0	0	0	0	0	hpa_802383
1633		1	0	0	1	0	0	0	0	0	0	0	0	0	hpa_802416
1634		1	0	0	1	0	0	0	0	0	0	0	0	0	hpa_802548
1635		1	0	0	1	0	0	0	0	0	0	0	0	0	hpa_802618
1636		1	0	0	1	0	0	0	0	0	0	0	0	0	hpa_802619
1637		1	0	0	1	0	0	0	0	0	0	0	0	0	hpa_802660
1638		1	0	0	1	0	0	0	0	0	0	0	0	0	hpa_802710
1639		1	0	0	1	0	0	0	0	0	0	0	0	0	hpa_802888
1640		1	0	0	1	0	0	0	0	0	0	0	0	0	hpa_802971
1641		1	0	0	1	0	0	0	0	0	0	0	0	0	hpa_802981
1642		1	0	0	1	0	0	0	0	0	0	0	0	0	hpa_803171
1643		1	0	0	1	0	0	0	0	0	0	0	0	0	hpa_803193
1644		1	0	0	1	0	0	0	0	0	0	0	0	0	hpa_803302
1645		1	0	0	1	0	0	0	0	0	0	0	0	0	hpa_803320
1646		1	0	0	1	0	0	0	0	0	0	0	0	0	hpa_803390
1647		1	0	0	1	0	0	0	0	0	0	0	0	0	hpa_803428
1648		1	0	0	1	0	0	0	0	0	0	0	0	0	hpa_803505
1649		1	0	0	1	0	0	0	0	0	0	0	0	0	hpa_803557
1650		1	0	0	1	0	0	0	0	0	0	0	0	0	hpa_803649
1651		1	0	0	1	0	0	0	0	0	0	0	0	0	hpa_803654
1652		1	0	0	1	0	0	0	0	0	0	0	0	0	hpa_803679
1653		1	0	0	1	0	0	0	0	0	0	0	0	0	hpa_803746
1654		1	0	0	1	0	0	0	0	0	0	0	0	0	hpa_803769
1655		1	0	0	1	0	0	0	0	0	0	0	0	0	hpa_803971
1656		1	0	0	1	0	0	0	0	0	0	0	0	0	hpa_803993
1657		1	0	0	1	0	0	0	0	0	0	0	0	0	hpa_804004
1658		1	0	0	1	0	0	0	0	0	0	0	0	0	hpa_804048
1659		1	0	0	1	0	0	0	0	0	0	0	0	0	hpa_804072
1660		1	0	0	1	0	0	0	0	0	0	0	0	0	hpa_804073
1661		1	0	0	1	0	0	0	0	0	0	0	0	0	hpa_804084
1662		1	0	0	1	0	0	0	0	0	0	0	0	0	hpa_804141
1663		1	0	0	1	0	0	0	0	0	0	0	0	0	hpa_804240
1664		1	0	0	1	0	0	0	0	0	0	0	0	0	hpa_804359
1665		1	0	0	1	0	0	0	0	0	0	0	0	0	hpa_804477
1666		1	0	0	1	0	0	0	0	0	0	0	0	0	hpa_804572
1667		1	0	0	1	0	0	0	0	0	0	0	0	0	hpa_804636
1668		1	0	0	1	0	0	0	0	0	0	0	0	0	hpa_804755
1669		1	0	0	1	0	0	0	0	0	0	0	0	0	hpa_804778
1670		1	0	0	1	0	0	0	0	0	0	0	0	0	hpa_804951
1671		1	0	0	1	0	0	0	0	0	0	0	0	0	hpa_805131
1672		1	0	0	1	0	0	0	0	0	0	0	0	0	hpa_805190
1673		1	0	0	1	0	0	0	0	0	0	0	0	0	hpa_805298
1674		1	0	0	1	0	0	0	0	0	0	0	0	0	hpa_805375
1675		1	0	0	1	0	0	0	0	0	0	0	0	0	hpa_805446
1676		1	0	0	1	0	0	0	0	0	0	0	0	0	hpa_805595
1677		1	0	0	1	0	0	0	0	0	0	0	0	0	hpa_805621
1678		1	0	0	1	0	0	0	0	0	0	0	0	0	hpa_805623
1679		1	0	0	1	0	0	0	0	0	0	0	0	0	hpa_805682
1680		1	0	0	1	0	0	0	0	0	0	0	0	0	hpa_805761
1681		1	0	0	1	0	0	0	0	0	0	0	0	0	hpa_805863
1682		1	0	0	1	0	0	0	0	0	0	0	0	0	hpa_805904
1683		1	0	0	1	0	0	0	0	0	0	0	0	0	hpa_805932
1684		1	0	0	1	0	0	0	0	0	0	0	0	0	hpa_805936
1685		1	0	0	1	0	0	0	0	0	0	0	0	0	hpa_805970
1686		1	0	0	1	0	0	0	0	0	0	0	0	0	hpa_806028
1687		1	0	0	1	0	0	0	0	0	0	0	0	0	hpa_806339
1688		1	0	0	1	0	0	0	0	0	0	0	0	0	hpa_806425
1689		1	0	0	1	0	0	0	0	0	0	0	0	0	hpa_806465
1690		1	0	0	1	0	0	0	0	0	0	0	0	0	hpa_806467
1691		1	0	0	1	0	0	0	0	0	0	0	0	0	hpa_806706
1692		1	0	0	1	0	0	0	0	0	0	0	0	0	hpa_806748
1693		1	0	0	1	0	0	0	0	0	0	0	0	0	hpa_806784
1694		1	0	0	1	0	0	0	0	0	0	0	0	0	hpa_806802
1695		1	0	0	1	0	0	0	0	0	0	0	0	0	hpa_806849
1696		1	0	0	1	0	0	0	0	0	0	0	0	0	hpa_806887
1697		1	0	0	1	0	0	0	0	0	0	0	0	0	hpa_806902
1698		1	0	0	1	0	0	0	0	0	0	0	0	0	hpa_806966
1699		1	0	0	1	0	0	0	0	0	0	0	0	0	hpa_807136
1700		1	0	0	1	0	0	0	0	0	0	0	0	0	hpa_807156
1701		1	0	0	1	0	0	0	0	0	0	0	0	0	hpa_807176
1702		1	0	0	1	0	0	0	0	0	0	0	0	0	hpa_807270
1703		1	0	0	1	0	0	0	0	0	0	0	0	0	hpa_807275
1704		1	0	0	1	0	0	0	0	0	0	0	0	0	hpa_807355
1705		1	0	0	1	0	0	0	0	0	0	0	0	0	hpa_807597
1706		1	0	0	1	0	0	0	0	0	0	0	0	0	hpa_807666
1707		1	0	0	1	0	0	0	0	0	0	0	0	0	hpa_807702
1708		1	0	0	1	0	0	0	0	0	0	0	0	0	hpa_807734
1709		1	0	0	1	0	0	0	0	0	0	0	0	0	hpa_807760
1710		1	0	0	1	0	0	0	0	0	0	0	0	0	hpa_807771
1711		1	0	0	1	0	0	0	0	0	0	0	0	0	hpa_807849
1712		1	0	0	1	0	0	0	0	0	0	0	0	0	hpa_807926
1713		1	0	0	1	0	0	0	0	0	0	0	0	0	hpa_808007
1714		1	0	0	1	0	0	0	0	0	0	0	0	0	hpa_808167
1715		1	0	0	1	0	0	0	0	0	0	0	0	0	hpa_808198
1716		1	0	0	1	0	0	0	0	0	0	0	0	0	hpa_808231
1717		1	0	0	1	0	0	0	0	0	0	0	0	0	hpa_808250
1718		1	0	0	1	0	0	0	0	0	0	0	0	0	hpa_808290
1719		1	0	0	1	0	0	0	0	0	0	0	0	0	hpa_808339
1720		1	0	0	1	0	0	0	0	0	0	0	0	0	hpa_808546
1721		1	0	0	1	0	0	0	0	0	0	0	0	0	hpa_808563
1722		1	0	0	1	0	0	0	0	0	0	0	0	0	hpa_808711
1723		1	0	0	1	0	0	0	0	0	0	0	0	0	hpa_808751
1724		1	0	0	1	0	0	0	0	0	0	0	0	0	hpa_808806
1725		1	0	0	1	0	0	0	0	0	0	0	0	0	hpa_808868
1726		1	0	0	1	0	0	0	0	0	0	0	0	0	hpa_808920
1727		1	0	0	1	0	0	0	0	0	0	0	0	0	hpa_808939
1728		1	0	0	1	0	0	0	0	0	0	0	0	0	hpa_809052
1729		1	0	0	1	0	0	0	0	0	0	0	0	0	hpa_809053
1730		1	0	0	1	0	0	0	0	0	0	0	0	0	hpa_809070
1731		1	0	0	1	0	0	0	0	0	0	0	0	0	hpa_809129
1732		1	0	0	1	0	0	0	0	0	0	0	0	0	hpa_809165
1733		1	0	0	1	0	0	0	0	0	0	0	0	0	hpa_809233
1734		1	0	0	1	0	0	0	0	0	0	0	0	0	hpa_809275
1735		1	0	0	1	0	0	0	0	0	0	0	0	0	hpa_809378
1736		1	0	0	1	0	0	0	0	0	0	0	0	0	hpa_809427
1737		1	0	0	1	0	0	0	0	0	0	0	0	0	hpa_809549
1738		1	0	0	1	0	0	0	0	0	0	0	0	0	hpa_809569
1739		1	0	0	1	0	0	0	0	0	0	0	0	0	hpa_809707
1740		1	0	0	1	0	0	0	0	0	0	0	0	0	hpa_809727
1741		1	0	0	1	0	0	0	0	0	0	0	0	0	hpa_809797
1742		1	0	0	1	0	0	0	0	0	0	0	0	0	hpa_809841
1743		1	0	0	1	0	0	0	0	0	0	0	0	0	hpa_810076
1744		1	0	0	1	0	0	0	0	0	0	0	0	0	hpa_810131
1745		1	0	0	1	0	0	0	0	0	0	0	0	0	hpa_810193
1746		1	0	0	1	0	0	0	0	0	0	0	0	0	hpa_810281
1747		1	0	0	1	0	0	0	0	0	0	0	0	0	hpa_810294
1748		1	0	0	1	0	0	0	0	0	0	0	0	0	hpa_810326
1749		1	0	0	1	0	0	0	0	0	0	0	0	0	hpa_810342
1750		1	0	0	1	0	0	0	0	0	0	0	0	0	hpa_810443
1751		1	0	0	1	0	0	0	0	0	0	0	0	0	hpa_810612
1752		1	0	0	1	0	0	0	0	0	0	0	0	0	hpa_810627
1753		1	0	0	1	0	0	0	0	0	0	0	0	0	hpa_810634
1754		1	0	0	1	0	0	0	0	0	0	0	0	0	hpa_810666
1755		1	0	0	1	0	0	0	0	0	0	0	0	0	hpa_810781
1756		1	0	0	1	0	0	0	0	0	0	0	0	0	hpa_810793
1757		1	0	0	1	0	0	0	0	0	0	0	0	0	hpa_810870
1758		1	0	0	1	0	0	0	0	0	0	0	0	0	hpa_811056
1759		1	0	0	1	0	0	0	0	0	0	0	0	0	hpa_811138
1760		1	0	0	1	0	0	0	0	0	0	0	0	0	hpa_811392
1761		1	0	0	1	0	0	0	0	0	0	0	0	0	hpa_811460
1762		1	0	0	1	0	0	0	0	0	0	0	0	0	hpa_811543
1763		1	0	0	1	0	0	0	0	0	0	0	0	0	hpa_811590
1764		1	0	0	1	0	0	0	0	0	0	0	0	0	hpa_811832
1765		1	0	0	1	0	0	0	0	0	0	0	0	0	hpa_811880
1766		1	0	0	1	0	0	0	0	0	0	0	0	0	hpa_811957
1767		1	0	0	1	0	0	0	0	0	0	0	0	0	hpa_811987
1768		1	0	0	1	0	0	0	0	0	0	0	0	0	hpa_812025
1769		1	0	0	1	0	0	0	0	0	0	0	0	0	hpa_812043
1770		1	0	0	1	0	0	0	0	0	0	0	0	0	hpa_812126
1771		1	0	0	1	0	0	0	0	0	0	0	0	0	hpa_812136
1772		1	0	0	1	0	0	0	0	0	0	0	0	0	hpa_812227
1773		1	0	0	1	0	0	0	0	0	0	0	0	0	hpa_812252
1774		1	0	0	1	0	0	0	0	0	0	0	0	0	hpa_812292
1775		1	0	0	1	0	0	0	0	0	0	0	0	0	hpa_812336
1776		1	0	0	1	0	0	0	0	0	0	0	0	0	hpa_812405
1777		1	0	0	1	0	0	0	0	0	0	0	0	0	hpa_812417
1778		1	0	0	1	0	0	0	0	0	0	0	0	0	hpa_812422
1779		1	0	0	1	0	0	0	0	0	0	0	0	0	hpa_812506
1780		1	0	0	1	0	0	0	0	0	0	0	0	0	hpa_812593
1781		1	0	0	1	0	0	0	0	0	0	0	0	0	hpa_812790
1782		1	0	0	1	0	0	0	0	0	0	0	0	0	hpa_812864
1783		1	0	0	1	0	0	0	0	0	0	0	0	0	hpa_812943
1784		1	0	0	1	0	0	0	0	0	0	0	0	0	hpa_812947
1785		1	0	0	1	0	0	0	0	0	0	0	0	0	hpa_812982
1786		1	0	0	1	0	0	0	0	0	0	0	0	0	hpa_813054
1787		1	0	0	1	0	0	0	0	0	0	0	0	0	hpa_813067
1788		1	0	0	1	0	0	0	0	0	0	0	0	0	hpa_813083
1789		1	0	0	1	0	0	0	0	0	0	0	0	0	hpa_813117
1790		1	0	0	1	0	0	0	0	0	0	0	0	0	hpa_813120
1791		1	0	0	1	0	0	0	0	0	0	0	0	0	hpa_813172
1792		1	0	0	1	0	0	0	0	0	0	0	0	0	hpa_813181
1793		1	0	0	1	0	0	0	0	0	0	0	0	0	hpa_813410
1794		1	0	0	1	0	0	0	0	0	0	0	0	0	hpa_813527
1795		1	0	0	1	0	0	0	0	0	0	0	0	0	hpa_813571
1796		1	0	0	1	0	0	0	0	0	0	0	0	0	hpa_813575
1797		1	0	0	1	0	0	0	0	0	0	0	0	0	hpa_813581
1798		1	0	0	1	0	0	0	0	0	0	0	0	0	hpa_813583
1799		1	0	0	1	0	0	0	0	0	0	0	0	0	hpa_813611
1800		1	0	0	1	0	0	0	0	0	0	0	0	0	hpa_813650
1801		1	0	0	1	0	0	0	0	0	0	0	0	0	hpa_813671
1802		1	0	0	1	0	0	0	0	0	0	0	0	0	hpa_813682
1803		1	0	0	1	0	0	0	0	0	0	0	0	0	hpa_813808
1804		1	0	0	1	0	0	0	0	0	0	0	0	0	hpa_814014
1805		1	0	0	1	0	0	0	0	0	0	0	0	0	hpa_814068
1806		1	0	0	1	0	0	0	0	0	0	0	0	0	hpa_814069
1807		1	0	0	1	0	0	0	0	0	0	0	0	0	hpa_814086
1808		1	0	0	1	0	0	0	0	0	0	0	0	0	hpa_814111
1809		1	0	0	1	0	0	0	0	0	0	0	0	0	hpa_814139
1810		1	0	0	1	0	0	0	0	0	0	0	0	0	hpa_814313
1811		1	0	0	1	0	0	0	0	0	0	0	0	0	hpa_814418
1812		1	0	0	1	0	0	0	0	0	0	0	0	0	hpa_814535
1813		1	0	0	1	0	0	0	0	0	0	0	0	0	hpa_814540
1814		1	0	0	1	0	0	0	0	0	0	0	0	0	hpa_814568
1815		1	0	0	1	0	0	0	0	0	0	0	0	0	hpa_814640
1816		1	0	0	1	0	0	0	0	0	0	0	0	0	hpa_814654
1817		1	0	0	1	0	0	0	0	0	0	0	0	0	hpa_814762
1818		1	0	0	0	1	0	0	0	0	0	0	0	0	jgi|Phyca11|10113|fgenesh1_pm.PHYCAscaffold_46_#_43
1819		1	0	0	0	1	0	0	0	0	0	0	0	0	jgi|Phyca11|10212|fgenesh1_pm.PHYCAscaffold_47_#_41
1820		1	0	0	0	1	0	0	0	0	0	0	0	0	jgi|Phyca11|102337|e_gw1.6.1117.1
1821		1	0	0	0	1	0	0	0	0	0	0	0	0	jgi|Phyca11|103334|e_gw1.8.279.1
1822		1	0	0	0	1	0	0	0	0	0	0	0	0	jgi|Phyca11|103595|e_gw1.8.342.1
1823		1	0	0	0	1	0	0	0	0	0	0	0	0	jgi|Phyca11|103636|e_gw1.8.104.1
1824		1	0	0	0	1	0	0	0	0	0	0	0	0	jgi|Phyca11|103768|e_gw1.8.761.1
1825		1	0	0	0	1	0	0	0	0	0	0	0	0	jgi|Phyca11|108908|e_gw1.16.23.1
1826		1	0	0	0	1	0	0	0	0	0	0	0	0	jgi|Phyca11|112611|e_gw1.22.492.1
1827		1	0	0	0	1	0	0	0	0	0	0	0	0	jgi|Phyca11|113928|e_gw1.25.322.1
1828		1	0	0	0	1	0	0	0	0	0	0	0	0	jgi|Phyca11|116378|e_gw1.30.319.1
1829		1	0	0	0	1	0	0	0	0	0	0	0	0	jgi|Phyca11|117918|e_gw1.34.342.1
1830		1	0	0	0	1	0	0	0	0	0	0	0	0	jgi|Phyca11|120577|e_gw1.41.369.1
1831		1	0	0	0	1	0	0	0	0	0	0	0	0	jgi|Phyca11|121158|e_gw1.43.63.1
1832		1	0	0	0	1	0	0	0	0	0	0	0	0	jgi|Phyca11|121866|e_gw1.46.308.1
1833		1	0	0	0	1	0	0	0	0	0	0	0	0	jgi|Phyca11|12415|fgenesh1_pm.PHYCAscaffold_119_#_4
1834		1	0	0	0	1	0	0	0	0	0	0	0	0	jgi|Phyca11|125144|e_gw1.57.224.1
1835		1	0	0	0	1	0	0	0	0	0	0	0	0	jgi|Phyca11|125181|e_gw1.57.278.1
1836		1	0	0	0	1	0	0	0	0	0	0	0	0	jgi|Phyca11|12611|fgenesh1_pg.PHYCAscaffold_1_#_63
1837		1	0	0	0	1	0	0	0	0	0	0	0	0	jgi|Phyca11|12680|fgenesh1_pg.PHYCAscaffold_1_#_132
1838		1	0	0	0	1	0	0	0	0	0	0	0	0	jgi|Phyca11|128928|e_gw1.80.38.1
1839		1	0	0	0	1	0	0	0	0	0	0	0	0	jgi|Phyca11|12904|fgenesh1_pg.PHYCAscaffold_1_#_356
1840		1	0	0	0	1	0	0	0	0	0	0	0	0	jgi|Phyca11|129315|e_gw1.83.83.1
1841		1	0	0	0	1	0	0	0	0	0	0	0	0	jgi|Phyca11|133405|e_gw1.446.2.1
1842		1	0	0	0	1	0	0	0	0	0	0	0	0	jgi|Phyca11|13787|fgenesh1_pg.PHYCAscaffold_5_#_1
1843		1	0	0	0	1	0	0	0	0	0	0	0	0	jgi|Phyca11|13954|fgenesh1_pg.PHYCAscaffold_5_#_168
1844		1	0	0	0	1	0	0	0	0	0	0	0	0	jgi|Phyca11|14093|fgenesh1_pg.PHYCAscaffold_6_#_15
1845		1	0	0	0	1	0	0	0	0	0	0	0	0	jgi|Phyca11|14110|fgenesh1_pg.PHYCAscaffold_6_#_32
1846		1	0	0	0	1	0	0	0	0	0	0	0	0	jgi|Phyca11|14278|fgenesh1_pg.PHYCAscaffold_7_#_17
1847		1	0	0	0	1	0	0	0	0	0	0	0	0	jgi|Phyca11|15201|fgenesh1_pg.PHYCAscaffold_12_#_26
1848		1	0	0	0	1	0	0	0	0	0	0	0	0	jgi|Phyca11|16203|fgenesh1_pg.PHYCAscaffold_18_#_91
1849		1	0	0	0	1	0	0	0	0	0	0	0	0	jgi|Phyca11|17059|fgenesh1_pg.PHYCAscaffold_24_#_84
1850		1	0	0	0	1	0	0	0	0	0	0	0	0	jgi|Phyca11|18927|fgenesh1_pg.PHYCAscaffold_42_#_29
1851		1	0	0	0	1	0	0	0	0	0	0	0	0	jgi|Phyca11|19487|fgenesh1_pg.PHYCAscaffold_48_#_89
1852		1	0	0	0	1	0	0	0	0	0	0	0	0	jgi|Phyca11|19733|fgenesh1_pg.PHYCAscaffold_51_#_54
1853		1	0	0	0	1	0	0	0	0	0	0	0	0	jgi|Phyca11|19778|fgenesh1_pg.PHYCAscaffold_52_#_30
1854		1	0	0	0	1	0	0	0	0	0	0	0	0	jgi|Phyca11|20087|fgenesh1_pg.PHYCAscaffold_57_#_38
1855		1	0	0	0	1	0	0	0	0	0	0	0	0	jgi|Phyca11|20202|fgenesh1_pg.PHYCAscaffold_59_#_30
1856		1	0	0	0	1	0	0	0	0	0	0	0	0	jgi|Phyca11|20425|fgenesh1_pg.PHYCAscaffold_64_#_11
1857		1	0	0	0	1	0	0	0	0	0	0	0	0	jgi|Phyca11|502920|fgenesh2_kg.PHYCAscaffold_2_#_36_#_Contig4051.1
1858		1	0	0	0	1	0	0	0	0	0	0	0	0	jgi|Phyca11|504490|fgenesh2_kg.PHYCAscaffold_8_#_59_#_4100867:1
1859		1	0	0	0	1	0	0	0	0	0	0	0	0	jgi|Phyca11|505309|fgenesh2_kg.PHYCAscaffold_12_#_97_#_4099053:2
1860		1	0	0	0	1	0	0	0	0	0	0	0	0	jgi|Phyca11|506305|fgenesh2_kg.PHYCAscaffold_19_#_11_#_Contig4914.1
1861		1	0	0	0	1	0	0	0	0	0	0	0	0	jgi|Phyca11|506633|fgenesh2_kg.PHYCAscaffold_21_#_5_#_Contig2768.1
1862		1	0	0	0	1	0	0	0	0	0	0	0	0	jgi|Phyca11|507931|fgenesh2_kg.PHYCAscaffold_31_#_12_#_4098129:1
1863		1	0	0	0	1	0	0	0	0	0	0	0	0	jgi|Phyca11|508295|fgenesh2_kg.PHYCAscaffold_33_#_154_#_4098826:1
1864		1	0	0	0	1	0	0	0	0	0	0	0	0	jgi|Phyca11|508654|fgenesh2_kg.PHYCAscaffold_37_#_29_#_4100743:1
1865		1	0	0	0	1	0	0	0	0	0	0	0	0	jgi|Phyca11|509669|fgenesh2_kg.PHYCAscaffold_48_#_72_#_Contig3561.1
1866		1	0	0	0	1	0	0	0	0	0	0	0	0	jgi|Phyca11|510300|fgenesh2_kg.PHYCAscaffold_58_#_13_#_4097106:2
1867		1	0	0	0	1	0	0	0	0	0	0	0	0	jgi|Phyca11|510418|fgenesh2_kg.PHYCAscaffold_60_#_6_#_jgi|JGI_CBOT2066.fwd|
1868		1	0	0	0	1	0	0	0	0	0	0	0	0	jgi|Phyca11|510543|fgenesh2_kg.PHYCAscaffold_62_#_14_#_4102529:1
1869		1	0	0	0	1	0	0	0	0	0	0	0	0	jgi|Phyca11|510984|fgenesh2_kg.PHYCAscaffold_72_#_29_#_jgi|JGI_CBOT10367.fwd|
1870		1	0	0	0	1	0	0	0	0	0	0	0	0	jgi|Phyca11|511498|fgenesh2_kg.PHYCAscaffold_87_#_4_#_Contig2097.2
1871		1	0	0	0	1	0	0	0	0	0	0	0	0	jgi|Phyca11|512096|fgenesh2_kg.PHYCAscaffold_143_#_2_#_4100713:2
1872		1	0	0	0	1	0	0	0	0	0	0	0	0	jgi|Phyca11|512149|fgenesh2_kg.PHYCAscaffold_325_#_1_#_Contig3570.1
1873		1	0	0	0	1	0	0	0	0	0	0	0	0	jgi|Phyca11|52071|gw1.53.391.1
1874		1	0	0	0	1	0	0	0	0	0	0	0	0	jgi|Phyca11|525206|estExt2_fgenesh1_pm.C_PHYCAscaffold_20167
1875		1	0	0	0	1	0	0	0	0	0	0	0	0	jgi|Phyca11|527386|estExt2_fgenesh1_pm.C_PHYCAscaffold_190010
1876		1	0	0	0	1	0	0	0	0	0	0	0	0	jgi|Phyca11|531715|estExt2_fgenesh1_pg.C_PHYCAscaffold_20062
1877		1	0	0	0	1	0	0	0	0	0	0	0	0	jgi|Phyca11|531982|estExt2_fgenesh1_pg.C_PHYCAscaffold_30148
1878		1	0	0	0	1	0	0	0	0	0	0	0	0	jgi|Phyca11|532410|estExt2_fgenesh1_pg.C_PHYCAscaffold_50139
1879		1	0	0	0	1	0	0	0	0	0	0	0	0	jgi|Phyca11|533361|estExt2_fgenesh1_pg.C_PHYCAscaffold_130055
1880		1	0	0	0	1	0	0	0	0	0	0	0	0	jgi|Phyca11|533837|estExt2_fgenesh1_pg.C_PHYCAscaffold_170175
1881		1	0	0	0	1	0	0	0	0	0	0	0	0	jgi|Phyca11|533901|estExt2_fgenesh1_pg.C_PHYCAscaffold_180081
1882		1	0	0	0	1	0	0	0	0	0	0	0	0	jgi|Phyca11|534894|estExt2_fgenesh1_pg.C_PHYCAscaffold_290059
1883		1	0	0	0	1	0	0	0	0	0	0	0	0	jgi|Phyca11|536853|estExt2_fgenesh1_pg.C_PHYCAscaffold_650031
1884		1	0	0	0	1	0	0	0	0	0	0	0	0	jgi|Phyca11|536881|estExt2_fgenesh1_pg.C_PHYCAscaffold_650065
1885		1	0	0	0	1	0	0	0	0	0	0	0	0	jgi|Phyca11|537960|estExt2_Genewise1Plus.C_PHYCAscaffold_10079
1886		1	0	0	0	1	0	0	0	0	0	0	0	0	jgi|Phyca11|540750|estExt2_Genewise1Plus.C_PHYCAscaffold_50512
1887		1	0	0	0	1	0	0	0	0	0	0	0	0	jgi|Phyca11|540758|estExt2_Genewise1Plus.C_PHYCAscaffold_50528
1888		1	0	0	0	1	0	0	0	0	0	0	0	0	jgi|Phyca11|541074|estExt2_Genewise1Plus.C_PHYCAscaffold_51117
1889		1	0	0	0	1	0	0	0	0	0	0	0	0	jgi|Phyca11|546068|estExt2_Genewise1Plus.C_PHYCAscaffold_200058
1890		1	0	0	0	1	0	0	0	0	0	0	0	0	jgi|Phyca11|547601|estExt2_Genewise1Plus.C_PHYCAscaffold_250438
1891		1	0	0	0	1	0	0	0	0	0	0	0	0	jgi|Phyca11|553744|estExt2_Genewise1Plus.C_PHYCAscaffold_550044
1892		1	0	0	0	1	0	0	0	0	0	0	0	0	jgi|Phyca11|560320|estExt2_Genewise1.C_PHYCAscaffold_40886
1893		1	0	0	0	1	0	0	0	0	0	0	0	0	jgi|Phyca11|561647|estExt2_Genewise1.C_PHYCAscaffold_70578
1894		1	0	0	0	1	0	0	0	0	0	0	0	0	jgi|Phyca11|563119|estExt2_Genewise1.C_PHYCAscaffold_110228
1895		1	0	0	0	1	0	0	0	0	0	0	0	0	jgi|Phyca11|565221|estExt2_Genewise1.C_PHYCAscaffold_170358
1896		1	0	0	0	1	0	0	0	0	0	0	0	0	jgi|Phyca11|569930|estExt2_Genewise1.C_PHYCAscaffold_340328
1897		1	0	0	0	1	0	0	0	0	0	0	0	0	jgi|Phyca11|571228|estExt2_Genewise1.C_PHYCAscaffold_410155
1898		1	0	0	0	1	0	0	0	0	0	0	0	0	jgi|Phyca11|577733|estExt2_Genewise1.C_PHYCAscaffold_3280004
1899		1	0	0	0	1	0	0	0	0	0	0	0	0	jgi|Phyca11|60684|gw1.13.368.1
1900		1	0	0	0	1	0	0	0	0	0	0	0	0	jgi|Phyca11|62107|gw1.12.415.1
1901		1	0	0	0	1	0	0	0	0	0	0	0	0	jgi|Phyca11|62743|gw1.38.407.1
1902		1	0	0	0	1	0	0	0	0	0	0	0	0	jgi|Phyca11|72312|gw1.7.609.1
1903		1	0	0	0	1	0	0	0	0	0	0	0	0	jgi|Phyca11|75556|gw1.21.649.1
1904		1	0	0	0	1	0	0	0	0	0	0	0	0	jgi|Phyca11|97069|e_gw1.1.1644.1
1905		1	0	0	0	1	0	0	0	0	0	0	0	0	jgi|Phyca11|9799|fgenesh1_pm.PHYCAscaffold_42_#_7
1906		1	0	0	0	1	0	0	0	0	0	0	0	0	jgi|Phyca11|99641|e_gw1.4.982.1
1907		1	0	0	0	0	1	0	0	0	0	0	0	0	PITG_01318T0
1908		1	0	0	0	0	1	0	0	0	0	0	0	0	PITG_01352T0
1909		1	0	0	0	0	1	0	0	0	0	0	0	0	PITG_01904T0
1910		1	0	0	0	0	1	0	0	0	0	0	0	0	PITG_02024T0
1911		1	0	0	0	0	1	0	0	0	0	0	0	0	PITG_02303T0
1912		1	0	0	0	0	1	0	0	0	0	0	0	0	PITG_02546T0
1913		1	0	0	0	0	1	0	0	0	0	0	0	0	PITG_02648T0
1914		1	0	0	0	0	1	0	0	0	0	0	0	0	PITG_02744T0
1915		1	0	0	0	0	1	0	0	0	0	0	0	0	PITG_03155T0
1916		1	0	0	0	0	1	0	0	0	0	0	0	0	PITG_03518T0
1917		1	0	0	0	0	1	0	0	0	0	0	0	0	PITG_04047T0
1918		1	0	0	0	0	1	0	0	0	0	0	0	0	PITG_04282T0
1919		1	0	0	0	0	1	0	0	0	0	0	0	0	PITG_04442T0
1920		1	0	0	0	0	1	0	0	0	0	0	0	0	PITG_05068T0
1921		1	0	0	0	0	1	0	0	0	0	0	0	0	PITG_05199T0
1922		1	0	0	0	0	1	0	0	0	0	0	0	0	PITG_05258T0
1923		1	0	0	0	0	1	0	0	0	0	0	0	0	PITG_05468T0
1924		1	0	0	0	0	1	0	0	0	0	0	0	0	PITG_05703T0
1925		1	0	0	0	0	1	0	0	0	0	0	0	0	PITG_05716T0
1926		1	0	0	0	0	1	0	0	0	0	0	0	0	PITG_05842T0
1927		1	0	0	0	0	1	0	0	0	0	0	0	0	PITG_05871T0
1928		1	0	0	0	0	1	0	0	0	0	0	0	0	PITG_05981T0
1929		1	0	0	0	0	1	0	0	0	0	0	0	0	PITG_06485T0
1930		1	0	0	0	0	1	0	0	0	0	0	0	0	PITG_06696T0
1931		1	0	0	0	0	1	0	0	0	0	0	0	0	PITG_06704T0
1932		1	0	0	0	0	1	0	0	0	0	0	0	0	PITG_07253T0
1933		1	0	0	0	0	1	0	0	0	0	0	0	0	PITG_07395T0
1934		1	0	0	0	0	1	0	0	0	0	0	0	0	PITG_07464T0
1935		1	0	0	0	0	1	0	0	0	0	0	0	0	PITG_07496T0
1936		1	0	0	0	0	1	0	0	0	0	0	0	0	PITG_07555T0
1937		1	0	0	0	0	1	0	0	0	0	0	0	0	PITG_07741T0
1938		1	0	0	0	0	1	0	0	0	0	0	0	0	PITG_07957T0
1939		1	0	0	0	0	1	0	0	0	0	0	0	0	PITG_08567T0
1940		1	0	0	0	0	1	0	0	0	0	0	0	0	PITG_08772T0
1941		1	0	0	0	0	1	0	0	0	0	0	0	0	PITG_09307T0
1942		1	0	0	0	0	1	0	0	0	0	0	0	0	PITG_09531T0
1943		1	0	0	0	0	1	0	0	0	0	0	0	0	PITG_09823T0
1944		1	0	0	0	0	1	0	0	0	0	0	0	0	PITG_09836T0
1945		1	0	0	0	0	1	0	0	0	0	0	0	0	PITG_09868T0
1946		1	0	0	0	0	1	0	0	0	0	0	0	0	PITG_10591T0
1947		1	0	0	0	0	1	0	0	0	0	0	0	0	PITG_10673T0
1948		1	0	0	0	0	1	0	0	0	0	0	0	0	PITG_11454T0
1949		1	0	0	0	0	1	0	0	0	0	0	0	0	PITG_11722T0
1950		1	0	0	0	0	1	0	0	0	0	0	0	0	PITG_11829T0
1951		1	0	0	0	0	1	0	0	0	0	0	0	0	PITG_11871T0
1952		1	0	0	0	0	1	0	0	0	0	0	0	0	PITG_12046T0
1953		1	0	0	0	0	1	0	0	0	0	0	0	0	PITG_12148T0
1954		1	0	0	0	0	1	0	0	0	0	0	0	0	PITG_12502T0
1955		1	0	0	0	0	1	0	0	0	0	0	0	0	PITG_12668T0
1956		1	0	0	0	0	1	0	0	0	0	0	0	0	PITG_12739T0
1957		1	0	0	0	0	1	0	0	0	0	0	0	0	PITG_12748T0
1958		1	0	0	0	0	1	0	0	0	0	0	0	0	PITG_13453T0
1959		1	0	0	0	0	1	0	0	0	0	0	0	0	PITG_14007T0
1960		1	0	0	0	0	1	0	0	0	0	0	0	0	PITG_14086T0
1961		1	0	0	0	0	1	0	0	0	0	0	0	0	PITG_14180T0
1962		1	0	0	0	0	1	0	0	0	0	0	0	0	PITG_14453T0
1963		1	0	0	0	0	1	0	0	0	0	0	0	0	PITG_14833T0
1964		1	0	0	0	0	1	0	0	0	0	0	0	0	PITG_15134T0
1965		1	0	0	0	0	1	0	0	0	0	0	0	0	PITG_15177T0
1966		1	0	0	0	0	1	0	0	0	0	0	0	0	PITG_15693T0
1967		1	0	0	0	0	1	0	0	0	0	0	0	0	PITG_15702T0
1968		1	0	0	0	0	1	0	0	0	0	0	0	0	PITG_15975T0
1969		1	0	0	0	0	1	0	0	0	0	0	0	0	PITG_16081T0
1970		1	0	0	0	0	1	0	0	0	0	0	0	0	PITG_16376T0
1971		1	0	0	0	0	1	0	0	0	0	0	0	0	PITG_16474T0
1972		1	0	0	0	0	1	0	0	0	0	0	0	0	PITG_16541T0
1973		1	0	0	0	0	1	0	0	0	0	0	0	0	PITG_16606T0
1974		1	0	0	0	0	1	0	0	0	0	0	0	0	PITG_16612T0
1975		1	0	0	0	0	1	0	0	0	0	0	0	0	PITG_17482T0
1976		1	0	0	0	0	1	0	0	0	0	0	0	0	PITG_17676T0
1977		1	0	0	0	0	1	0	0	0	0	0	0	0	PITG_18097T0
1978		1	0	0	0	0	1	0	0	0	0	0	0	0	PITG_18886T0
1979		1	0	0	0	0	1	0	0	0	0	0	0	0	PITG_19099T0
1980		1	0	0	0	0	1	0	0	0	0	0	0	0	PITG_19522T0
1981		1	0	0	0	0	1	0	0	0	0	0	0	0	PITG_19769T0
1982		1	0	0	0	0	1	0	0	0	0	0	0	0	PITG_20942T0
1983		1	0	0	0	0	1	0	0	0	0	0	0	0	PITG_20972T0
1984		1	0	0	0	0	1	0	0	0	0	0	0	0	PITG_20988T0
1985		1	0	0	0	0	1	0	0	0	0	0	0	0	PITG_21037T0
1986		1	0	0	0	0	1	0	0	0	0	0	0	0	PITG_21094T0
1987		1	0	0	0	0	1	0	0	0	0	0	0	0	PITG_22105T0
1988		1	0	0	0	0	1	0	0	0	0	0	0	0	PITG_22562T0
1989		1	0	0	0	0	1	0	0	0	0	0	0	0	PITG_22638T0
1990		1	0	0	0	0	1	0	0	0	0	0	0	0	PITG_22699T0
1991		1	0	0	0	0	1	0	0	0	0	0	0	0	PITG_22712T0
1992		1	0	0	0	0	1	0	0	0	0	0	0	0	PITG_22714T0
1993		1	0	0	0	0	1	0	0	0	0	0	0	0	PITG_22723T0
1994		1	0	0	0	0	1	0	0	0	0	0	0	0	PITG_22749T0
1995		1	0	0	0	0	1	0	0	0	0	0	0	0	PITG_22757T0
1996		1	0	0	0	0	1	0	0	0	0	0	0	0	PITG_22766T0
1997		1	0	0	0	0	1	0	0	0	0	0	0	0	PITG_22802T0
1998		1	0	0	0	0	1	0	0	0	0	0	0	0	PITG_22803T0
[truncated: 1,116 more rows]
[truncated: 243 more columns]
