# Supplementary material for: Genome analysis of the foxtail millet pathogen Sclerospora graminicola reveals the complex effector repertoire of graminicolous downy mildews
Source: BMC Genomics. 2017 Nov 22;18:897. doi: 10.1186/s12864-017-4296-z (PMC5700566; doi:10.1186/s12864-017-4296-z)
Supplement: Supplementary file 13 — Jacalin-like domain protein genes predicted in genome of Sclerospora graminicola and their expression levels during infection. (XLSX 49 kb) [file 12864_2017_4296_MOESM13_ESM.xlsx]

## Sheet: Jacalin-like_lectin
cluster	Tribe	signal peptide	gene_ID	Expression levels (TPM)
				SPO	L16H	L1D	L2D	L3D
	191	YES	SG00050	14.8448	1122.96	822.499	459.824	313.973
	193	YES	SG00505	1.85315	771.58	402.511	357.431	211.764
	6	YES	SG00722	2.03428	156.907	116.578	99.7123	54.7646
	191	YES	SG00780	27.7385	427.949	676.059	744.887	693.253
			SG00834	0	0	0	0	0
	191	YES	SG01411	0.55282	66.5837	23.3381	0	10.767
			SG01478	2.06047	7.76524	11.4869	7.61037	15.4908
	193	YES	SG01741	31.3203	77.0546	182.534	259.527	137.042
			SG01905	25.594	237.706	234.602	282.397	293.299
	6	YES	SG02296	0	0	6.4957	0	1.48332
4	273	YES	SG02349	0	1122.65	823.695	728.039	352.159
			SG02494	127.324	105.481	115.812	98.6312	112.037
	6	YES	SG02626	0.837254	116.357	91.6333	33.514	66.528
			SG02627	0.332508	129.265	35.5142	11.6736	23.2835
			SG02632	0.314321	3680.24	2796.05	2541.12	1973.61
			SG02633	2.98577	3267.11	2431.32	2283.03	1664.99
3	269	YES	SG02945	8.15187	1369.47	1378.21	1361.66	1861.93
	191	YES	SG03255	3225.9	16331.4	22292.6	23446.9	19724.5
			SG03410	13.0118	372.946	391.971	100.265	90.8578
			SG03629	0.281785	185.421	152.681	53.6482	20.8112
	191	YES	SG04103	132.307	185.368	100.966	32.356	38.9272
	191	YES	SG04842	12.1939	1293.76	553.095	815.143	911.838
4	193	YES	SG04896	0.872567	1341.39	1224.85	646.912	240.45
			SG05009	15.4892	23.9559	6.54524	20.1084	40.3653
4	368	YES	SG05109	0	12768.6	11697.9	3449.59	1956.79
	368	YES	SG05127	17.0092	896.64	1216.35	844.703	868.784
			SG05566	0	0	0	0	0
3	6	YES	SG05664	2.71237	910.619	933.968	769.339	504.443
	193	YES	SG05718	24.2876	348.348	375.169	240.305	121.956
	191	YES	SG06536	662.395	10701.3	11510.4	11315.2	12079
	368	YES	SG06624	22.9779	1188.57	1060.13	580.831	715.421
	191	YES	SG07490	0	17.7557	19.0948	7.2425	27.407
	6	YES	SG07778	7.79706	6.39366	6.11984	23.2079	21.4925
			SG08058	15.6355	14.6506	11.2099	2.86985	10.8306
4	368	YES	SG08383	0	537.98	512.802	270.173	165.757
			SG09093	25.45	234.825	236.101	223.913	271.458
	193	YES	SG09096	0	156.912	41.0811	85.3604	28.6448
4	6	YES	SG09226	0	396.709	293.022	148.457	176.501
	193	YES	SG09996	42.2462	283.493	297.904	143.12	51.0617
			SG10001	0	77.7252	139.029	56.8077	58.4847
			SG10032	2.32756	937.862	691.869	352.901	230.447
	368	YES	SG10124	596.864	9245.24	11596.2	10229.1	8494.11
			SG10192	2.59442	533.701	383.552	195.144	191.185
	6	YES	SG10678	6.7527	341.41	253.928	308.446	424.188
			SG10711	21.4749	161.28	262.773	251.684	275.875
	191	YES	SG11351	10.9883	1785.23	1357.33	760.594	417.918
	6	YES	SG11895	14.7724	293.924	283.955	158.961	54.89
	273	YES	SG11947	0.927315	241.115	131.482	59.0242	62.7414
	191	YES	SG12498	0.519525	435.759	196.279	154.515	130.892
	6	YES	SG12505	1.2165	6.64169	4.76363	17.345	36.2336
			SG12833	3.92511	12.2998	10.4663	10.8279	11.1727
	269	YES	SG12962	6.32123	58.7961	42.1653	45.5797	32.1818
	193	YES	SG13006	0	0	0	0	0
	193	YES	SG13150	21.4523	795.064	566.021	342.988	243.46
4	193	YES	SG13153	0	515.731	499.636	304.796	252.417
	191	YES	SG13222	0	0	2.10088	0	1.93766
			SG13296	0	245.508	76.5527	5.80711	87.1533
	6	YES	SG13365	1.07855	12.8866	17.1792	27.6631	26.329
	6	YES	SG15249	1.26613	168.981	169.835	114.823	102.468
			SG16551	0.74126	167.735	156.046	80.6461	62.4005
	6	YES	SG17035	1.08179	11.4027	6.82143	7.21732	12.6026
	269	YES	SG17166	11.2285	1960.47	2622.84	1397.57	1163.41
	193	YES	SG17543	36.7631	52.3042	28.5781	34.1442	31.1001
			SG17651	2.6177	2085.04	1219.74	361.202	358.73
	193	YES	SG17831	51.4874	17.3766	14.9549	14.7477	25.0626
	273	YES	SG18528	63.5607	889.351	1476	1495.48	1033.92
