# Supplementary material for: Genome analysis of the foxtail millet pathogen Sclerospora graminicola reveals the complex effector repertoire of graminicolous downy mildews
Source: BMC Genomics. 2017 Nov 22;18:897. doi: 10.1186/s12864-017-4296-z (PMC5700566; doi:10.1186/s12864-017-4296-z)
Supplement: Supplementary file 14 — NLP genes predicted in genome of Sclerospora graminicola and their expression levels during infection. (XLSX 44 kb) [file 12864_2017_4296_MOESM14_ESM.xlsx]

## Sheet: NLPs
cluster	Tribe	signal peptide	gene_ID	Expression levels (TPM)
				SPO	L16H	L1D	L2D	L3D
			SG00281	30.9785	10.2668	13.0905	36.8654	9.71756
4	4	YES	SG00344	0.281785	1361.32	1117.04	719.653	406.074
	4	YES	SG00816	28.1444	0	4.19189	4.2923	4.38522
4	4	YES	SG00837	0	1378.4	1221.17	898.439	458.979
	4	YES	SG00878	67.7102	83.917	89.7885	136.292	111.135
	4	YES	SG01276	15.7757	27.2327	5.01036	11.6293	11.7516
	4	YES	SG02151	0	0	2.28111	13.2366	8.25393
			SG02573	6.32386	0	0	0	9.86489
	4	YES	SG03248	8.64054	0	6.46532	5.88488	5.35437
			SG03258	4.92432	73.3587	97.4554	70.0801	96.6931
			SG03403	0	13.0582	4.16102	18.4655	3.83615
	4	YES	SG04581	2.38044	205.376	104.577	84.3714	102.073
	4	YES	SG04744	0.899245	338.715	291.846	208.995	112.719
			SG05291	6.29719	0	0	3.31209	0
4	4	YES	SG05755	7.62294	5804.43	5695.41	3270.55	2718.2
	4	YES	SG06571	0.252856	0	0	0	0
			SG07085	0	0	0	0	0
	4	YES	SG08884	14.8919	13.7937	0	0	1.49087
4	4	YES	SG10403	0.281785	579.734	474.883	298.131	312.169
4	4	YES	SG10583	0.289676	949.616	773.536	249.477	122.562
3	4	YES	SG13681	0	210.699	322.723	218.116	108.478
	4	YES	SG14133	0	0	2.39572	0	0
			SG14242	13.9009	0	0	0	0
	4	YES	SG14292	3.72407	1309.13	1078.96	485.862	330.157
