# Supplementary material for: Genome analysis of the foxtail millet pathogen Sclerospora graminicola reveals the complex effector repertoire of graminicolous downy mildews
Source: BMC Genomics. 2017 Nov 22;18:897. doi: 10.1186/s12864-017-4296-z (PMC5700566; doi:10.1186/s12864-017-4296-z)
Supplement: Supplementary file 15 — CRN genes predicted in genome of Sclerospora graminicola and their expression levels during infection. (XLSX 43 kb) [file 12864_2017_4296_MOESM15_ESM.xlsx]

## Sheet: CRN-like
cluster	Tribe	signal peptide	gene_ID	Expression levels (TPM)
				SPO	L16H	L1D	L2D	L3D
			SG00385	15.8058	0	0	3.00271	0.993877
			SG00918	4.67846	0	7.4428	14.3184	21.8319
			SG01360	13.5455	117.592	57.9772	26.3882	62.7545
			SG01737	19.2653	51.6043	32.3867	76.8608	33.0499
			SG01738	6.11746	46.0414	59.1126	26.7347	37.5921
			SG02246	3.96968	0	0	0.000264889	0.000138011
			SG02428	13.3799	34.7113	64.07	81.963	102.106
			SG03067	14.5695	0	16.8148	29.6551	12.1048
			SG03513	3.37933	4.11259	5.90404	17.8001	24.1652
	3	YES	SG04450	64.6975	6.15763	4.125	25.7447	19.5084
			SG06100	0	0	0	0	0
			SG06453	NA	NA	NA	NA	NA
			SG06656	55.7471	0	1.84765	0	16.9533
			SG07009	5.72827	28.5933	45.9056	41.5802	48.8294
			SG07202	0.301981	0	2.45139	3.34678	6.85742
			SG07274	6.98254	24.6826	16.0039	18.4674	17.3164
			SG07945	3.40106	16.4849	6.6759	8.69968	9.58438
			SG08100	12.852	0	8.5713	0	0.989023
	3	YES	SG08259	1.83173	0	3.98167	2.37822	11.5574
			SG08308	0	0	0	0	4.51943
			SG08340	13.6165	13.9013	3.3233	6.80663	3.79735
	3	YES	SG09279	0	0	0	0	0
			SG09863	2.10715	0	7.10211	4.36333	8.28066
			SG09953	7.02001	0	0	0	0.56661
	3	YES	SG10965	12.2501	24.7249	8.74503	17.5574	15.6258
			SG11403	0	0	0	0	0
			SG11931	16.5622	82.3462	89.6458	89.5658	46.4634
			SG12041	0	0	8.50586	2.32284	0
			SG12042	0.4055	0	9.52722	1.08406	7.24671
			SG12292	1.74088	0	2.74862	2.81469	3.74709
			SG13148	0	55.4246	0.000372701	14.2849	11.7385
			SG13446	24.1338	25.659	25.2756	21.8716	44.008
			SG14070	0	0	0	0	0
			SG15060	0	0	0	0	0.687898
			SG15863	0.963926	9.53755	10.9552	24.719	26.6692
			SG16167	8.24143	7.91992	16.6771	10.8665	15.0287
			SG16894	5.72842	0	0	0	4.88168
			SG17501	3.70763	0	4.83519	12.1038	20.6056
			SG17849	3.2104	0	6.44284	6.9115	4.55921
			SG17850	4.72909	19.0391	2.48418	6.21798	10.0495
			SG17882	5.08341	0	3.68642	0	0
			SG18136	0	0	2.71101	12.9543	8.86184
			SG18137	0	0	7.19408	11.7873	15.0576
			SG18733	3.66321	0	14.9466	16.0944	14.7203
			SG18748	13.4881	17.1327	0	2.79677	6.20431
