# Supplementary material for: Genome analysis of the foxtail millet pathogen Sclerospora graminicola reveals the complex effector repertoire of graminicolous downy mildews
Source: BMC Genomics. 2017 Nov 22;18:897. doi: 10.1186/s12864-017-4296-z (PMC5700566; doi:10.1186/s12864-017-4296-z)
Supplement: Supplementary file 16 — RXLR-like genes predicted in genome of Sclerospora graminicola and their expression levels during infection. (XLSX 82 kb) [file 12864_2017_4296_MOESM16_ESM.xlsx]

## Sheet: RxLR-like
cluster	Tribe	signal peptide	gene_ID		WY-domain	Expression levels (TPM)
						SPO	L16H	L1D	L2D	L3D
	52	YES	SG00023	RXLR-EER	-	0	0	8.06967	8.65693	2.08617
	2	YES	SG00104	RXLR	-	0.216614	11.0912	14.5963	21.4368	23.0843
	2	YES	SG00105	RXLR	-	0.651203	12.9665	3.98901	20.876	9.29252
	212	YES	SG00161	RXLT-EER	-	22.8781	103.875	65.3027	89.1584	60.8653
	267	YES	SG00233	KXLR-EER	-	0.488978	108.49	97.9212	109.628	33.9932
	1255	YES	SG00279	RXLR-EER	-	0	24.9068	4.7609	0	2.20814
	367	YES	SG00300	RXLR-EER	-	0	0	0	0	0
	312	YES	SG00309	RXLR-EER	-	0	22.1946	25.4597	42.0065	44.0469
	23	YES	SG00331	RXLR-EER	-	6.99601	9.18586	8.35224	14.1033	9.21571
	528	YES	SG00471	RXLR-EER	-	145.8	313.054	203.242	273.731	207.679
	268	YES	SG00473	RXLR-EER	-	2.58863	70.0723	44.0979	37.6273	33.2057
	215	YES	SG00535	TXLR	-	5.58414	40.5905	24.0595	53.5896	42.7872
	166	YES	SG00537	RXLR-EER	-	0	0	0	7.27848	0
	166	YES	SG00538	RXLR-EER	-	0	0	0	0	0
	52	YES	SG00554	RXLR-EER	-	0	0	0	0	2.08617
	52	YES	SG00556	RXLR-EER	-	0	0	4.61124	0	4.69388
	444	YES	SG00733	RXIR-EER	-	0	24.1727	69.3766	44.4906	29.8991
	2	YES	SG00742	RXLR-EER	-	34.1826	73.6108	72.7107	96.1837	63.8728
	268	YES	SG00807	RXLR-EER	-	3.64703	19.9038	18.2221	10.4597	22.8945
	52	YES	SG00847	xxxx-EER	-	0	0	0	0	0
	214	YES	SG01003	RXLR-EER	YES	0	8.5389	2.0423	14.6391	6.45068
	7	YES	SG01067	RXLR	-	3.46334	58.7031	74.6897	85.8471	77.1835
	833	YES	SG01155	RXLR	-	12.8976	14.0091	5.74419	6.53551	2.5886
	271	YES	SG01159	RXLR	-	15.7426	27.8243	40.6771	47.4576	25.5526
	194	YES	SG01209	RXLR-EER	-	8.26181	7.11582	24.9596	22.4608	14.8794
	194	YES	SG01211	RXLR-EER	-	40.3638	36.7457	19.9188	5.59921	11.6663
	267	YES	SG01218	KXLR-EER	-	0	22.3214	41.8239	13.3643	26.0311
	167	YES	SG01257	xxxx-xxx	YES	0.189794	8.15024	3.90082	10.2957	6.81968
	370	YES	SG01304	xxxx-EER	-	0	0	0	0	7.30372
	52	YES	SG01325	SXLK-EER	-	0.352928	0	0	0	0
	52	YES	SG01326	PXLK-EER	-	0	0	0	0	0
	166	YES	SG01390	RXLR-EER	-	0	0	0	0	1.96722
	314	YES	SG01452	RXLR-EER	YES	0	0	2.08051	39.7718	29.7302
	2	YES	SG01461	RXLR	-	0.160852	24.5259	11.7351	26.2575	30.0784
	168	YES	SG01514	RXLR-EER	-	37.4747	163.325	142.449	135.831	67.1521
	529	YES	SG01554	RXLP-EER	-	0	0	0	0	0
	52	YES	SG01580	RXVR-EER	-	0.48214	14.1353	19.3197	32.9718	21.3342
	170	YES	SG01581	RXLR-EER	-	6.04099	164.086	205.981	98.5313	51.6046
	52	YES	SG01591	RXLS-EER	-	0.296314	0	0	15.2813	3.19959
	23	YES	SG01660	RXLR-EER	-	0.550759	0	7.64535	3.68387	10.8345
3	835	YES	SG01705	RXLR-EER	YES	0.844089	151.738	225.897	270.173	168.771
	23	YES	SG01839	xxxx-EER	-	5.75647	0	4.64566	4.22843	7.64849
	2	YES	SG01947	VXLR-EER	YES	1.10786	3.4416	7.41159	8.43204	15.2356
	120	YES	SG01996	xxxx-EER	-	22.6439	12.8082	28.0112	16.7316	27.1743
	120	YES	SG01998	RXLQ-EER	-	0	0	0	0	0.385824
	120	YES	SG01999	QXLR	-	11.0591	1.72418	17.3224	26.4656	17.4253
	528	YES	SG02010	RXLR-EER	-	0.546977	70.3263	35.7149	43.0297	50.3791
	23	YES	SG02202	xxxx-EER	-	0.444824	18.6787	61.6568	51.85	53.4896
	1274	YES	SG02302	RXLR-EER	-	0	0	0	0	1.15793
	268	YES	SG02354	RXLR-EER	-	0.226577	83.0847	38.3728	8.83645	6.18931
	664	YES	SG02386	RXLR-EER	-	0.710705	49.8119	39.2346	45.9175	63.7094
	839	YES	SG02400	RXLW-DER	-	0	0	2.40917	0	1.09106
	154	YES	SG02405	RXLR-EER	YES	3.35271	179.333	139.284	114.111	73.1877
	52	YES	SG02554	RXLR-EER	-	0	0	0	0	0
	214	YES	SG02800	RXLR-EER	-	52.7558	37.0326	72.7276	70.0162	73.9159
	23	YES	SG02873	QXLR-EER	-	4.6572	6.46988	12.827	23.2483	20.3222
1	528	YES	SG02993	RXLR-EER	-	123.797	0	3.60225	0	4.95327
3	444	YES	SG03024	RXLR-EER	-	0	71.0168	79.6171	94.2099	59.923
	841	YES	SG03045	EXLR	-	1.37518	3.43554e-06	1.12747e-06	3.11373	1.04797
	1281	YES	SG03091	RXLR-EER	-	68.9267	589.692	523.239	420.502	454.297
	172	YES	SG03115	RXLR-EER	-	0	0	10.7089	7.31029	28.7346
	529	YES	SG03241	RXLR-EER	-	0.504338	0	0	0	0
	87	YES	SG03261	xxxx-xxx	YES	98.5089	57.4312	49.612	37.5143	56.1924
3	172	YES	SG03337	RXLR-EER	-	0.147125	47.4498	74.0888	101.15	91.1634
	215	YES	SG03345	RXLK	-	0	0	1.49913	0	0.682947
	52	YES	SG03408	RXLS-EER	-	0	0	2.03262	0	5.50243
	172	YES	SG03553	RXRL-EER	-	0	0	0	0	0
	213	YES	SG03743	RXLR-EER	-	1.3742	25.5364	16.2831	12.9691	13.5609
	665	YES	SG03795	RXLR	-	0	0	0	4.30508	0
	1284	YES	SG03829	RXLR-EER	-	0	0	0	0	0
	1285	YES	SG03888	RXLR	-	0.390687	23.3734	47.1398	46.631	33.8296
	1287	YES	SG03900	RXLR	-	59.8317	0	0	21.9309	61.2171
	52	YES	SG03970	RXLR-EER	-	0	0	0	0	0
	23	YES	SG04034	QXLR-EER	-	17.0491	17.1999	14.918	10.8856	20.9111
	213	YES	SG04094	RXLK-EER	-	0	0	0	0	0
	312	YES	SG04241	RXLR-EER	-	119.091	192.844	88.6416	53.1537	23.3236
	52	YES	SG04243	RXLS-EER	-	0	0	0	0	0
	52	YES	SG04245	RXLG-EER	-	0	0	0	0	0
	215	YES	SG04249	xxxx-xxx	-	0.801678	0	0	0	0
	87	YES	SG04256	xxxx-xxx	-	0.201605	0	25.9963	16.637	9.85622
	120	YES	SG04292	RXLR-EER	-	0	0	0	0	0
	23	YES	SG04359	QXLR-EER	-	21.1768	9.88834	12.0924	6.10117	8.92665
	367	YES	SG04366	RXLR	-	2.51179	102.477	79.9997	112.028	156.908
	844	YES	SG04368	RXLR-EER	-	0	15.4594	5.54294	8.83006	0.847668
	52	YES	SG04379	RXLS-EER	-	0.316244	0	0	0	0
	214	YES	SG04398	RXLR-EER	YES	2.98108	26.9358	46.9408	15.708	11.1908
	539	YES	SG04428	RXLR	-	0.148819	0	0.60422	5.36194	2.70389
	3	YES	SG04450	RXLR	-	64.6975	6.15763	4.125	25.7447	19.5084
	267	YES	SG04522	KXLR-EER	YES	0	32.1643	20.1947	15.7556	12.5687
	2	YES	SG04582	xxxx-xxx	YES	3.8747	16.5345	20.2212	38.7092	48.4315
	846	YES	SG04605	RXLR-EER	-	3.42073	0	0	0	4.8076
	846	YES	SG04611	RXLR-EER	-	3.87996	0	0	21.7253	6.78159
	268	YES	SG04650	RXLR	-	0	0	0	0	0
	167	YES	SG04657	RXLK-EER	-	1.63231	65.4785	41.5741	67.4529	61.743
	174	YES	SG04707	RXLR	-	1.36981	114.946	125.557	133.886	84.5976
	174	YES	SG04708	RXLK	-	0.221459	22.3214	11.5684	2.42989	16.4197
	176	YES	SG04745	GXLR	-	346.863	1605.39	1646.58	1142.64	1018.4
	153	YES	SG04834	RXLN-EER	-	12.355	236.734	158.243	154.084	77.2284
3	1294	YES	SG04902	RXLR-EER	-	0	58.8172	85.1822	60.7447	52.9176
	666	YES	SG04928	RXLR-EER	-	0	0	0	0	0
	1295	YES	SG04951	RXLR-EER	-	1.62378	0	0	0	9.59038
	26	YES	SG04963	RXLR	-	1.78399	0.000406959	0.000198102	0.000132006	3.01995
	2	YES	SG04965	RXLR	-	19.1346	36.2972	19.5415	22.8249	31.7631
	1296	YES	SG05003	RXLR-EER	-	6.03488	50.3189	33.9151	24.6465	26.6959
	120	YES	SG05005	RXLR-EER	-	26.1548	86.4416	106.744	160.181	131.754
	174	YES	SG05135	QXLR	-	0.243339	0	15.5962	8.65056	13.1828
	378	YES	SG05154	RXLR	-	10.2349	78.5992	55.6857	45.6195	65.8158
	153	YES	SG05250	SXLR-EER	-	0.268302	67.2981	65.498	49.1814	35.1319
	379	YES	SG05263	PXLK-EER	-	114.076	8.11386	5.82212	12.586	13.122
	52	YES	SG05376	RXSR-EER	-	6.41549	25.7393	7.18221	11.2069	23.6135
	23	YES	SG05387	SXLQ-EER	-	4.67453	6.56825	7.07054	11.2622	17.6414
2	367	YES	SG05435	RXLR	-	0	0	37.3191	822.441	292.288
	1300	YES	SG05637	RXLR	-	0	0	0	4.2344	0
	23	YES	SG05684	xxxx-DER	-	44.324	24.5156	19.2684	46.8952	31.6375
	267	YES	SG05831	KXLR	YES	0.238844	80.0518	30.6356	24.835	14.6687
	246	YES	SG05941	RXLR	-	0.393148	16.1261	35.4712	53.6973	31.6436
	167	YES	SG05973	xxxx-xxx	-	0	0	0	0	0
	833	YES	SG06044	RXLR	-	3.2087	206.586	197.646	189.569	138.586
	541	YES	SG06076	TXLR-EER	-	4.09297	13.6536	2.17698	5.20151	12.7869
	166	YES	SG06095	RXLR-EER	-	13.6025	0	6.07786	16.0034	14.0612
	166	YES	SG06096	RXLR-EER	-	0.546977	0	10.5044	65.9789	35.8467
	120	YES	SG06118	RXLR-EER	-	0	15.132	4.5244	0	1.62943
	849	YES	SG06131	RXIR-EER	-	0.597459	0	0	0	0
	23	YES	SG06159	QXLR-EER	-	2.27921	0.926178	2.65934	13.3122	13.2468
	664	YES	SG06197	RXLR-EER	-	0	0	13.9214	34.2147	20.8839
	664	YES	SG06199	RXLR-EER	-	10.7343	23.5952	33.8506	58.7371	39.1254
	52	YES	SG06216	RXLR-EER	-	0.613726	0	0	0	5.51873
	23	YES	SG06225	RXLR-EER	-	1.24052	0	12.5804	34.3507	25.6277
	23	YES	SG06234	RXLR-EER	-	1.1598	0.900139	3.01537	9.40948	9.60546
	87	YES	SG06238	TXLR-EER	YES	38.6436	0	0	2.88871	3.20701
	850	YES	SG06243	RXLR-EER	-	0.604427	4.82072	11.5191	36.1755	29.8716
	174	YES	SG06262	RXLR	-	0	0	2.9784	6.0997	0
	166	YES	SG06271	RXLR-EER	-	6.55637	236.391	305.883	125.035	110.168
	844	YES	SG06305	RXLR-EER	-	0.952939	15.4594	3.6953	0	3.39067
3	125	YES	SG06391	RXLR-EER	-	15.8038	4426.85	3616	3189.93	2540.93
	325	YES	SG06445	xxxx-xxx	-	0.000151626	0.00144474	0.000673607	0.000253757	0.000174745
	172	YES	SG06496	RXLQ-EER	-	3.35525	3.71499	4.74033	2.4269	6.62752
	192	YES	SG06592	xxxx-EER	-	0.842032	0	0	0	0.765367
	851	YES	SG06632	KXLR-EER	-	0.509302	20.5655	37.3568	99.3333	82.283
	448	YES	SG06649	RXLR-EER	-	0	17.4862	9.12667	10.3837	16.046
	178	YES	SG06681	RXLR-EER	-	7.45595	0	0	0	9.31769
	828	YES	SG06687	RXLR	-	22.1446	136.264	126.592	127.049	168.548
	267	YES	SG06771	KXLR-EER	-	0	52.0832	31.1455	44.9529	25.6307
	87	YES	SG06817	RXLR-EER	YES	0.220515	53.7204	25.6997	7.8645	29.9097
	23	YES	SG06862	RXLR-EER	-	0	0	0	0	0
	2	YES	SG07164	GXLR-EER	-	0.206433	0	6.65013	5.67461	2.98936
	539	YES	SG07296	RXLR	-	0	0	0	0	0
1	120	YES	SG07314	RXLR-EER	-	19.0003	0	0	0	0
	120	YES	SG07382	RXFR-EER	-	2.14124	0	3.44519	0	0
	120	YES	SG07383	RXVR-EER	-	0	0	0.901081	19.684	4.86738
	850	YES	SG07387	RXLR-EER	-	1.14222	0	0	0	0
	2	YES	SG07461	RXFR	YES	2.06383	296.294	267.838	207.974	181.124
	52	YES	SG07464	QXLR-EER	-	0	0	0	0	0
	370	YES	SG07466	RXLR-EER	YES	0	39.1745	0	8.52252	4.79519
	2	YES	SG07475	xxxx-xxx	YES	0.604885	6.65743	3.54014	3.38313	4.25632
	23	YES	SG07518	RXLR-EER	-	0.125982	0	5.64501	10.5093	9.62795
	849	YES	SG07575	RXLR-EER	-	0	0	0	0	0
2	1315	YES	SG07590	RXLR-EER	-	0	0	26.181	203.319	176.412
	268	YES	SG07594	RXLR-EER	-	0	0	0	0	0
	367	YES	SG07650	RXLR-EER	-	11.8531	0	9.2686	85.2115	13.4964
	367	YES	SG07651	RXLR-EER	-	14.2421	0	5.44477	0	0
	448	YES	SG07666	RXLR-EER	-	0	4.62161	0	9.80926	2.49787
	120	YES	SG07667	QXLR	-	105.91	122.101	125.175	93.4256	93.0365
	2	YES	SG07677	RXLH-EER	YES	2.33592	25.5697	13.0018	6.52579	10.5635
	312	YES	SG07785	RXLR-EER	-	30.0955	51.1248	80.841	8.98479	29.345
	23	YES	SG07801	GXLR-EER	-	22.7936	23.2195	12.3475	19.1747	25.6818
	172	YES	SG08042	RXLR-EER	-	3.4304	5.80298	11.8002	6.15986	5.60117
	1317	YES	SG08082	RXLR-EER	-	2.77214	0	14.5835	22.8389	20.8346
	166	YES	SG08146	RXLR-EER	-	4.88582	9.05646	28.1578	9.6112	40.1203
	166	YES	SG08148	RXLH-EER	-	0.560516	0	0	0	3.02935
	194	YES	SG08279	KXLR-EER	-	0.515797	0	5.15479	14.7797	8.37506
	122	YES	SG08309	RXLR	-	35.172	17.9301	159.885	304.017	177.853
	370	YES	SG08453	RXLR-EER	YES	0.541257	0	0	0	0
	2	YES	SG08521	xxxx-xxx	YES	19.8223	0	0	0	0.870711
	267	YES	SG08634	KXLR-EER	YES	2.49713	21.0134	2.51327	4.00325	2.63645
	120	YES	SG08692	KXLQ	-	0	0	0	0	0
	23	YES	SG08846	QXLR-EER	-	1.7402	8.35286	19.5422	16.0684	25.7563
	268	YES	SG09002	RXLR-EER	-	8.51446	39.1351	32.3457	24.7915	24.6145
	1323	YES	SG09026	RXLR-EER	-	0	0	26.4785	106.818	100.535
3	268	YES	SG09088	RXLR-EER	-	0	35.6689	28.141	27.3971	21.8214
	166	YES	SG09150	RXLR-EER	-	2.59256	0	0	0	0
	23	YES	SG09171	RXLR-EER	-	13.4625	7.1608	8.56765	12.6323	20.7498
	52	YES	SG09207	xxxx-EER	-	37.4986	6.00388	5.74419	10.4568	14.2373
	1326	YES	SG09322	RXLR	-	2.18752	0	0	0	0
	23	YES	SG09411	RXLR-EER	-	3.93255	1.56463	7.48795	11.2449	7.50531
	529	YES	SG09419	RXLR-EER	-	0	0	0	0	0
	529	YES	SG09420	RXLR-EER	-	0	0	0	0	0
	213	YES	SG09426	RXLQ-EER	-	5.28985	55.2086	49.6477	18.7492	59.1449
	120	YES	SG09523	RXLR-EER	-	18.2032	7.00436	5.36222	6.86331	3.30376
	2	YES	SG09550	RXLR	-	0.383551	0	1.56197	6.04195	2.32609
	120	YES	SG09563	RXLQ-EER	-	36.3709	0	23.7389	18.9992	29.4301
	312	YES	SG09690	RXLR-EER	-	0.467853	7.5987	12.7146	3.72024	5.82952
	23	YES	SG09697	RXLR-EER	-	9.31196	0	2.89352	9.8751	12.2069
	669	YES	SG09699	RXLR	-	0	0	0	4.46852	18.6876
	172	YES	SG09704	RXLG-EER	-	0	0	0	0	0
	843	YES	SG09715	QXLR-EER	-	0	5.67475	1.35693	9.26364	4.31481
	444	YES	SG09717	RXIR-EER	-	0.263148	57.1354	45.1999	30.8563	22.3057
	858	YES	SG09854	RXLR-EER	-	0	0	0	0	0
	859	YES	SG09867	RXLR-EER	-	15.6152	465.446	278.863	191.173	134.162
	385	YES	SG09919	HXLR	-	8.55563	41.7035	22.4182	22.1066	41.6856
	52	YES	SG10003	RXLR-EER	-	4.24569	15.1112	0	4.93405	5.45528
	23	YES	SG10057	RXLR-EER	-	8.07551	5.66236	1.80648	7.70703	1.61193
	23	YES	SG10065	RXLR-EER	-	13.8203	2.80753	15.2268	30.8765	28.5707
	861	YES	SG10143	RXLR	-	0	0	0	0	0
	839	YES	SG10234	RXLR-EER	-	5.03735	0	3.53438	6.43424	4.26611
	1333	YES	SG10447	RXLR	-	0	0	0	0	0
	671	YES	SG10468	RXLR	-	0	0	23.159	203.373	208.816
	539	YES	SG10498	RXLR	-	0	0	0	0	0
	670	YES	SG10503	RXLR-EER	-	0.312423	57.0094	19.8299	27.075	5.61673
	52	YES	SG10539	KXVR-EER	-	0.460672	13.526	9.24374	0	1.24888
	23	YES	SG10698	EXLR-EER	-	0.387283	15.8976	15.2037	9.34169	8.31505
3	373	YES	SG10705	RXLR-EER	-	0	68.1733	62.2583	41.8266	59.267
	669	YES	SG10723	RXLR	-	0	0	0	0	0
	52	YES	SG10776	RXLR-EER	-	0	0	3.71811	0	0
	671	YES	SG10807	RXLR-EER	-	4.71345	0	77.1965	766.56	504.31
	51	YES	SG10903	RXLR	-	7.82541	7.11565	0	0.580967	0
	828	YES	SG10931	RXLR	-	1.37888	68.9685	105.565	96.8392	82.4952
	1338	YES	SG10963	RXLR	-	0.787719	0	0	0	0
	23	YES	SG11000	RXPR-EER	-	15.9695	8.86422	11.5126	28.9535	21.4217
	214	YES	SG11074	RXLK-EER	-	51.3427	1418.57	1142.74	782.104	544.773
	671	YES	SG11079	RXLR-EER	-	10.1714	0	40.7076	188.412	92.2453
	52	YES	SG11083	xxxx-EER	-	0	0	0.988224	0.674623	1.33685
	666	YES	SG11106	RXLR-EER	-	0	0	0	0	0
	1340	YES	SG11115	RXLR-EER	-	4.95042	172.876	140.675	73.0508	74.7952
	166	YES	SG11133	RXLR-EER	-	0	0	0	0	0
	166	YES	SG11136	RXLR-EER	-	0	0	0	0	1.5998
	2	YES	SG11170	xxxx-xxx	YES	0	17.7338	27.8164	13.5168	5.2607
	2	YES	SG11171	RXLR-EER	-	2.80145	0	6.55532	11.5072	0.843688
	669	YES	SG11242	RXLR	-	9.92782	0	0	160	436.554
	120	YES	SG11292	QXLR-EER	-	0.426484	0	0	1.75684	2.70077
	52	YES	SG11388	RXSR-EER	-	0	0	1.4492	14.8391	4.87548
	52	YES	SG11485	RXLR-EER	-	7.36471	0	0	0	0
	52	YES	SG11486	RXLR-EER	-	24.2421	0	0	0	0
	444	YES	SG11703	RXLR-EER	-	0	0	0	2.81519	0.465282
1	26	YES	SG11711	RXLR	-	50.4254	11.8597	4.5381	0	5.13081
	214	YES	SG11750	RXLR-EER	YES	0.460672	23.1873	21.2606	7.57231	5.41179
	278	YES	SG11788	RXLR	-	13.9893	9.3977	18.8885	31.0059	32.5036
	214	YES	SG11807	RXLR	YES	3.46315	0.00182572	0.000782739	0.000539419	3.52304
	314	YES	SG11860	RXLR-EER	-	0.545241	4.14147e-05	1.95177e-05	1.2526e-05	1.49451
	168	YES	SG11976	KXLQ-EER	-	1.54601	34.0796	20.0697	4.2813	8.70448
	97	YES	SG11986	RXLR-EER	-	0	149.429	51.8274	42.7001	11.6631
	858	YES	SG12119	RXLR-EER	-	29.6148	0	0.928367	15.8439	7.10815
	23	YES	SG12167	QXLR-EER	-	0.146293	0	0.594182	0	0.265843
3	168	YES	SG12353	RXLR-EER	-	3.07715	955.849	1107.02	724.048	532.853
	670	YES	SG12483	RXLR-EER	-	0.789444	24.1727	25.2278	15.0694	29.8991
	2	YES	SG12537	xxxx-xxx	YES	0.241381	0	2.95202	5.37359	5.93147
	528	YES	SG12545	RXLR-EER	-	0	39.413	37.6696	78.7592	27.2843
	665	YES	SG12587	RXLR	-	14.8157	0	7.06877	71.5808	20.2641
	213	YES	SG12607	RXLT-EER	-	0	15.535	10.6156	18.842	19.6548
	2	YES	SG12610	xxxx-xxx	YES	11.3024	0	5.34932	6.20764	4.06393
	168	YES	SG12674	RXLR-EER	-	8.84878	9.85222	11.1964	23.7334	16.6085
	2	YES	SG12692	RXLR-EER	YES	1.3245	49.2381	15.7081	9.0472	23.8903
	666	YES	SG12755	RXLR-EER	-	2.14263	0	0	14.0679	10.4439
	194	YES	SG12765	RXLR-EER	-	1.35913	47.3692	25.431	17.3598	27.6807
	268	YES	SG12769	RXLR-EER	YES	4.16971	17.7729	26.9326	44.1877	39.8593
	379	YES	SG12866	xxxx-xxx	-	1.53972	0	0	2.10129	4.63011
	168	YES	SG12903	RXLR-EER	-	0.924667	83.1385	63.4382	45.5062	35.7995
	23	YES	SG12923	RXLR-EER	-	2.30828	11.2537	0.448785	5.20789	5.20561
3	194	YES	SG13140	RXLS-EER	-	0.484399	141.993	171.752	218.598	142.592
	23	YES	SG13168	GXLR-EER	-	1.74033	12.9744	11.798	14.6232	22.2398
	373	YES	SG13205	RXLR-EER	-	2.22141	39.2513	46.4467	54.6444	17.379
	52	YES	SG13232	xxxx-xxx	-	0	0	1.17813	2.41284	1.06653
3	174	YES	SG13290	RXLR	YES	0.225318	332.906	332.092	261.912	230.157
	52	YES	SG13299	RXLR-EER	-	0	0	0	0	0
	157	YES	SG13315	RXLR	-	3.52276	0	0	0	0.454147
	444	YES	SG13352	RXLR-EER	-	0	0	0	0	0
	168	YES	SG13363	SXLR-EER	-	0	0	0	0	0
	6	YES	SG13365	RXLR	-	1.07855	12.8866	17.1792	27.6631	26.329
	1354	YES	SG13422	RXLR-EER	-	20.6823	110.756	51.7101	77.4914	51.4644
	167	YES	SG13445	RXLR-EER	-	0	21.9265	20.9838	13.9262	9.90775
	23	YES	SG13545	QXVR-EEK	-	6.7329	17.363	0.755202	11.3417	8.8131
	1356	YES	SG13602	RXLR-EER	-	5.98268	28.4633	5.67263	13.1667	7.69622
	1357	YES	SG13747	RXLR-EER	-	7.34712	0	90.9771	122.845	100.528
	174	YES	SG13757	RXLR-EER	-	0	8.37928	13.0269	25.3108	13.5595
	665	YES	SG13798	RXLR	-	14.8157	7.38954	24.7407	28.1497	18.6643
	174	YES	SG13988	RXLR	-	0	0	0	0	0
	172	YES	SG14033	RXLR-EER	-	0	48.6401	17.6124	45.5147	25.9093
	23	YES	SG14038	IXLQ-DER	-	22.7884	4.92619	8.64178	38.6132	29.2848
	2	YES	SG14086	RXLR	-	0.895219	10.9347	26.1393	9.51778	19.9446
	131	YES	SG14165	RXLG-EER	-	21.3812	2.77853	19.9451	28.4397	33.2158
	120	YES	SG14321	RXVR-EER	-	14.5339	0	0.847686	21.9895	9.91055
	23	YES	SG14594	GXLR-EER	-	4.69441	11.5601	0.614604	1.67818	1.65055
	670	YES	SG14810	RXLR-EER	-	0.312423	10.3653	53.2929	41.4586	20.7819
	76	YES	SG14870	RXLR	-	10.8753	41.2423	30.8827	61.4892	60.9603
	370	YES	SG14880	RXLR-EER	-	0.55282	88.7783	97.5959	82.5646	60.687
	870	YES	SG14920	RXLR	-	5.01071	74.7203	0	37.3783	14.3529
	367	YES	SG14971	RXLR	-	1.6772	516.931	802.106	284.099	204.221
	52	YES	SG15063	RXLS-EER	-	0	0	0	0	0
	448	YES	SG15071	QXYR-DER	-	2.53988	26.3691	11.4707	11.7453	27.1892
	1367	YES	SG15095	RXLR	-	30.3296	0	1.78614	3.6583	14.7317
	167	YES	SG15118	RXLK-EER	-	0.612021	34.4023	32.9252	32.0103	38.5407
	2	YES	SG15224	RXLR-EER	-	0.624716	5.3456	9.13675	4.73997	13.348
3	148	YES	SG15259	RXLR-EER	-	0.535659	482.817	533.679	506.442	524.093
	23	YES	SG15321	GXLR-EER	-	1.42516	9.64703	5.23266	13.4469	7.80554
	153	YES	SG15359	RXLR-EER	-	3.33643	14.7783	12.9643	22.9289	17.3994
	52	YES	SG15363	RXLR-EER	-	247.945	0	59.6948	118.099	40.2868
1	167	YES	SG15460	KXLR-EER	-	20.1315	0	0	0	0
	1370	YES	SG15564	RXLR-EER	-	23.2932	23.2887	30.6271	101.694	92.3953
3	835	YES	SG15677	RXLR-EER	YES	0.399238	284.695	342.673	232.877	154.888
	153	YES	SG15722	RXLR-EER	-	0	8.15051	3.24988	6.2117	2.62014
	861	YES	SG15725	RXLR	-	32.6751	0	12.3632	14.0679	25.635
	120	YES	SG15747	QXLR-EER	-	8.11565	1.75112	1.67552	0	2.63645
	23	YES	SG15772	RXLR-EER	-	0.602992	32.5581	21.5614	32.71	43.3927
	172	YES	SG15837	RXLR-EER	-	0.429167	0	0.581304	3.96813	2.60015
	167	YES	SG15906	KXLR-EER	-	0.14588	0	0	0	1.3255
	167	YES	SG15912	PXLR-EER	YES	1.72231	13.0881	7.43799	17.6367	12.5604
	172	YES	SG15953	xxxx-EER	-	0.205613	0	0	0	0
	52	YES	SG15979	RXLS-EER	-	1.28064	0	0	0	0
	272	YES	SG16164	xxxx-xxx	YES	0	3.484	6.66855	11.3802	8.94394
	1377	YES	SG16214	RXLR-EER	-	0	0	0	0	0.847668
	52	YES	SG16409	RXLR-EER	-	1.17851	4.89944	46.8678	69.5901	45.6045
	23	YES	SG16630	xxxx-EER	-	2.76851	0	1.59458	13.0624	7.52128
	448	YES	SG16680	RXLR-EER	-	0	25.4188	28.738	27.1641	12.4894
	23	YES	SG16697	QXLR-EER	-	0.218905	0	0.893832	9.76226	5.38312
	23	YES	SG16705	GXLR-EER	-	11.0953	14.1234	9.40457	15.447	23.0057
	23	YES	SG16708	GXLR-EER	-	12.9179	0	1.5002	18.9449	11.0272
	174	YES	SG16718	RXLR	YES	0.248006	14.528	5.9568	3.38872	2.68632
	23	YES	SG16730	RXLR-EER	-	0.33675	0	0.923786	1.41878	3.69329
	2	YES	SG16773	GXLR-EER	-	0.206433	8.68769	8.31267	0.567461	5.97872
	851	YES	SG16936	RXLR-EER	-	29.228	0	95.7039	133.519	163.036
	175	YES	SG17205	RXLG-EER	YES	1.20535	0	28.0135	83.7484	74.4522
	175	YES	SG17207	RXLG-EER	YES	27.1031	17.9316	49.5618	20.8208	30.0637
	312	YES	SG17391	RXLR-EER	-	0	28.53	111.053	50.5459	33.1399
	76	YES	SG17498	RXLR	-	0	0	0	0	0
	2	YES	SG17522	RXLR	-	2.49629	15.745	3.98901	13.0096	12.6536
	1390	YES	SG17549	RXLR-EER	-	4.72314	262.231	119.281	70.3943	50.2641
	2	YES	SG17579	xxxx-EER	-	6.7527	51.7288	59.3597	36.0229	58.7684
	312	YES	SG17697	RXLR-EER	-	0.504338	65.2113	105.208	75.8188	57.3232
	174	YES	SG17800	RXLR	-	0	22.9438	10.1322	4.61115	12.9081
	174	YES	SG17810	RXLR	-	6.99818	0	2.07187	2.82878	0.935147
	52	YES	SG17939	RXLR-EER	-	0	0	15.9677	31.9236	26.3094
	52	YES	SG18025	RXLR-EER	-	0	0	0	0	0
	175	YES	SG18081	RXLG-EER	YES	0.216817	0	32.2564	42.2542	34.5139
3	872	YES	SG18101	RXLR	-	0.485411	322.479	270.724	182.263	302.081
3	872	YES	SG18102	RXLR	-	2.99681	569.497	704.731	417.866	511.972
	52	YES	SG18165	RXLR-EER	-	40.5058	0	0	3.32672	3.31124
	2	YES	SG18181	xxxx-xxx	YES	2.12607	0	3.47403	4.14998	3.67988
	52	YES	SG18247	RXLR-EER	-	7.97843	0	2.43652	4.99008	2.2075
	52	YES	SG18300	RXLS-EER	-	2.09824	0	0	0	0
	52	YES	SG18372	RXLR-EER	-	0	0	0	0	0
	52	YES	SG18377	RXLR-EER	-	0	0	0	0	1.07256
	52	YES	SG18381	RXLR-EER	-	0	0	0	0	0
	370	YES	SG18501	RXVR-EER	-	1.18129	37.754	0	10.7787	16.6942
	166	YES	SG18516	RXLR-EER	-	2.00046	20.2234	5.64396	8.25603	21.7355
	67	YES	SG18553	RXLR	-	11.0061	133.045	115.281	145.25	178.268
	52	YES	SG18588	RXLR-EER	-	0.554506	30.0404	9.94778	14.3366	5.9949
1	167	YES	SG18666	xxxx-EER	YES	174.746	0	0.916744	2.19024	4.29517
	153	YES	SG18676	RXLK-EER	YES	NA	NA	NA	NA	NA
	168	YES	SG18816	RXLR-EER	-	12.6711	5.36859	3.21097	10.0828	3.45117
	1404	YES	SG18843	RXLR-EER	-	236.466	0	11.9082	78.9767	28.7917
	120	YES	SG18969	RXLQ-EER	-	0.607182	0	0.815472	8.35016	8.79491
	2	YES	SG19278	RXLR-EER	-	0.286112	0	0	0.793625	1.04006
	448	YES	SG19299	RXLR-EER	-	0.191882	21.0386	6.96849	11.6282	9.03912
	23	YES	SG19383	QXLR-EER	-	0.000584019	0	0.00229947	0.00159386	0.00104435
	213	YES	SG19404	RXLK-EER	-	NA	NA	NA	NA	NA
