# Supplementary material for: Genome analysis of the foxtail millet pathogen Sclerospora graminicola reveals the complex effector repertoire of graminicolous downy mildews
Source: BMC Genomics. 2017 Nov 22;18:897. doi: 10.1186/s12864-017-4296-z (PMC5700566; doi:10.1186/s12864-017-4296-z)
Supplement: Supplementary file 17 — Jacalin-like domain containing protein genes of Setaria italica. (XLSX 58 kb) [file 12864_2017_4296_MOESM17_ESM.xlsx]

## Sheet: Sitalica_jacalin
Gene id	Family id	Family Accession	Clan	Env. Start	Env. End	Ali. Start	Ali. End	Model Start	Model End	Bit Score	Ind. E-value	Cond. E-value	Description
Millet_GLEAN_10007879	Jacalin	PF01419.15	CL0568	250	381	262	379	13	133	86.68	1.2e-24	2.2e-28	Jacalin-like lectin domain
	Jacalin	PF01419.15	CL0568	464	595	476	593	13	133	90.05	1.1e-25	2e-29	Jacalin-like lectin domain
	Jacalin	PF01419.15	CL0568	618	750	622	749	5	134	74.12	8.9e-21	1.6e-24	Jacalin-like lectin domain
	Pkinase	PF00069.23	CL0016	37	115	38	103	2	70	34.88	9.3e-09	1.7e-12	Protein kinase domain
	Pkinase	PF00069.23	CL0016	103	218	115	215	156	259	40.43	1.9e-10	3.5e-14	Protein kinase domain
	Pkinase_Tyr	PF07714.15	CL0016	37	121	40	104	4	74	31.32	1.1e-07	2e-11	Protein tyrosine kinase
	Pkinase_Tyr	PF07714.15	CL0016	115	218	122	215	172	257	31.16	1.2e-07	2.2e-11	Protein tyrosine kinase
Millet_GLEAN_10016785	Jacalin	PF01419.15	CL0568	175	305	177	305	3	135	96.61	1e-27	1.2e-31	Jacalin-like lectin domain
	Dirigent	PF03018.12	-	19	150	22	148	5	144	93.14	1.3e-26	1.6e-30	Dirigent-like protein
Millet_GLEAN_10012120	NB-ARC	PF00931.20	CL0023	171	457	174	453	6	284	202.22	7.7e-60	9.5e-64	NB-ARC domain
	Jacalin	PF01419.15	CL0568	947	1078	952	1078	6	135	74.88	5.2e-21	6.4e-25	Jacalin-like lectin domain
Millet_GLEAN_10007878	Jacalin	PF01419.15	CL0568	6	127	18	125	22	133	74.86	5.3e-21	3.2e-25	Jacalin-like lectin domain
	Jacalin	PF01419.15	CL0568	150	259	186	257	50	124	43.88	2e-11	1.2e-15	Jacalin-like lectin domain
Millet_GLEAN_10018366	PHY	PF00360.18	CL0161	4	179	14	177	17	181	173.46	2.6e-51	4.7e-55	Phytochrome region
	Jacalin	PF01419.15	CL0568	341	472	345	471	5	134	74.19	8.5e-21	1.6e-24	Jacalin-like lectin domain
	PAS	PF00989.23	CL0183	206	274	207	265	2	60	34.56	1.4e-08	2.6e-12	PAS fold
Millet_GLEAN_10017971	Jacalin	PF01419.15	CL0568	17	151	21	151	5	135	73.16	1.8e-20	1.1e-24	Jacalin-like lectin domain
Millet_GLEAN_10015203	Jacalin	PF01419.15	CL0568	13	140	17	140	6	135	90.4	8.3e-26	5.1e-30	Jacalin-like lectin domain
Millet_GLEAN_10027650	Jacalin	PF01419.15	CL0568	101	233	101	232	1	134	74.88	5.2e-21	3.2e-25	Jacalin-like lectin domain
Millet_GLEAN_10016856	Jacalin	PF01419.15	CL0568	50	185	50	183	1	133	67.56	9.5e-19	1.7e-22	Jacalin-like lectin domain
	Jacalin	PF01419.15	CL0568	237	367	242	365	7	133	62.94	2.5e-17	4.7e-21	Jacalin-like lectin domain
	Jacalin	PF01419.15	CL0568	378	526	380	525	3	134	49.47	3.7e-13	6.7e-17	Jacalin-like lectin domain
	Jacalin	PF01419.15	CL0568	566	700	566	698	1	133	73.91	1e-20	1.9e-24	Jacalin-like lectin domain
	Jacalin	PF01419.15	CL0568	751	881	751	880	1	134	76.43	1.7e-21	3.2e-25	Jacalin-like lectin domain
Millet_GLEAN_10011302	Dirigent	PF03018.12	-	22	160	25	158	4	144	84.43	6.3e-24	7.8e-28	Dirigent-like protein
	Jacalin	PF01419.15	CL0568	186	320	195	320	12	135	81.84	3.7e-23	4.5e-27	Jacalin-like lectin domain
Millet_GLEAN_10019875	Jacalin	PF01419.15	CL0568	99	237	99	236	1	134	78.11	5.2e-22	3.2e-26	Jacalin-like lectin domain
Millet_GLEAN_10014610	Jacalin	PF01419.15	CL0568	11	141	11	139	1	133	114.8	2.4e-33	1.5e-37	Jacalin-like lectin domain
	Jacalin	PF01419.15	CL0568	239	370	239	368	1	133	98.02	3.7e-28	2.3e-32	Jacalin-like lectin domain
	Jacalin	PF01419.15	CL0568	426	566	426	565	1	134	84.8	4.5e-24	2.7e-28	Jacalin-like lectin domain
Millet_GLEAN_10016786	Jacalin	PF01419.15	CL0568	184	320	187	319	4	134	80.22	1.2e-22	1.4e-26	Jacalin-like lectin domain
	Dirigent	PF03018.12	-	20	149	22	148	5	143	77.77	7.2e-22	8.8e-26	Dirigent-like protein
Millet_GLEAN_10028349	Jacalin	PF01419.15	CL0568	51	182	51	181	1	134	106.05	1.2e-30	7.5e-35	Jacalin-like lectin domain
	Jacalin	PF01419.15	CL0568	286	417	286	416	1	134	99.07	1.8e-28	1.1e-32	Jacalin-like lectin domain
	Jacalin	PF01419.15	CL0568	476	606	476	605	1	134	100.5	6.3e-29	3.9e-33	Jacalin-like lectin domain
Millet_GLEAN_10005772	Dirigent	PF03018.12	-	29	162	32	161	5	145	89.25	2.1e-25	2.5e-29	Dirigent-like protein
	Jacalin	PF01419.15	CL0568	188	313	198	312	17	134	63.16	2.2e-17	2.7e-21	Jacalin-like lectin domain
Millet_GLEAN_10017970	Jacalin	PF01419.15	CL0568	14	149	30	148	14	134	83.7	9.8e-24	6e-28	Jacalin-like lectin domain
Millet_GLEAN_10030389	Jacalin	PF01419.15	CL0568	3	80	8	79	59	134	59.16	3.7e-16	2.3e-20	Jacalin-like lectin domain
Millet_GLEAN_10029830	Jacalin	PF01419.15	CL0568	2	81	4	81	56	135	63.87	1.3e-17	8e-22	Jacalin-like lectin domain
Millet_GLEAN_10025435	Jacalin	PF01419.15	CL0568	78	211	87	211	13	135	80.42	1e-22	6.2e-27	Jacalin-like lectin domain
Millet_GLEAN_10032298	Jacalin	PF01419.15	CL0568	1	92	2	92	43	135	79.69	1.7e-22	1e-26	Jacalin-like lectin domain
Millet_GLEAN_10016849	Jacalin	PF01419.15	CL0568	20	121	24	117	6	107	41.01	1.5e-10	9.2e-15	Jacalin-like lectin domain
Millet_GLEAN_10020537	Jacalin	PF01419.15	CL0568	9	96	9	82	1	74	27.31	2.6e-06	1.6e-10	Jacalin-like lectin domain
Millet_GLEAN_10010293	Jacalin	PF01419.15	CL0568	20	129	24	117	6	103	50.06	2.4e-13	1.5e-17	Jacalin-like lectin domain
