# Supplementary material for: Genome analysis of the foxtail millet pathogen Sclerospora graminicola reveals the complex effector repertoire of graminicolous downy mildews
Source: BMC Genomics. 2017 Nov 22;18:897. doi: 10.1186/s12864-017-4296-z (PMC5700566; doi:10.1186/s12864-017-4296-z)
Supplement: Supplementary file 18 — Candidate RXLR-like effectors of Sclerospora graminicola, predicted based on gene models. (XLSX 68 kb) [file 12864_2017_4296_MOESM18_ESM.xlsx]

## Sheet: Sheet2
Acc	RXLR_search	WY-motif (38)	win_method (209)	win_hmm (61)	regex (227)	custom_hmm (311)	blastp (65)	motif
SG00023	RXLR-EER	-	✓	✓	✓	✓	-	TNAFEFDSVQRYLRADSTNEQEDEERKFTNEQILTGIEKF
SG00104	RXLR	-	✓	-	✓	-	-	-
SG00105	RXLR	-	✓	-	✓	-	-	-
SG00161	RXLT-EER	-	-	-	-	-	✓	-
SG00233	KXLR-EER	-	-	-	-	✓	✓	LRADKTMANEERVA
SG00279	RXLR-EER	-	✓	-	✓	✓	-	TGESVQAATRFLRGSAKTDKMGQVNVSEERGDINVDLW
SG00300	RXLR-EER	-	✓	✓	✓	✓	-	SYAVNDGKVRSLRSINVEKDEETNSEESGRVNKNKRHKF
SG00309	RXLR-EER	-	✓	-	✓	✓	-	DTPQTDGLGNRRLRHELDLVEKNKDTSEERVLPE
SG00331	RXLR-EER	-	✓	✓	✓	✓	-	VSQRLLAVGKRRLRLHDEGTEEPDEERAGPPPLNPEFLA
SG00471	RXLR-EER	-	✓	-	✓	✓	-	GVVDSTKEDTRSLRAVGYDFTDLDSDNREERSPDWPKAL
SG00473	RXLR-EER	-	✓	-	✓	✓	✓	KKQSDSTTKRILRVTLNDDVEERMPVAEEIARVVEK
SG00535	TXLR	-	-	-	-	-	✓	-
SG00537	RXLR-EER	-	✓	✓	✓	✓	-	DTTHGEgGKRLLRTSNRNTDILDEERIGASQSSE
SG00538	RXLR-EER	-	✓	✓	✓	✓	-	DTTHGEgGKRLLRSNNRKTDFFDEERAGTPPTPERL
SG00554	RXLR-EER	-	✓	-	✓	✓	-	TNAFEFDSVQRYLRANSTYEQEDEERKYTNEQIMTGFEHF
SG00556	RXLR-EER	-	✓	✓	✓	✓	-	TKAFEFDSVQRYLRANTTIEQEDEERKITNEEVLTRFEHF
SG00733	RXIR-EER	-	-	-	-	✓	-	HGAQVNGGVRRMIREDEETPKASGEERAGREV
SG00742	RXLR-EER	-	✓	-	✓	✓	-	RLLRVTHEAVNNDEERAGHPISV
SG00807	RXLR-EER	-	✓	-	✓	✓	✓	EKRSDATAKRILRVSKTVNDDVEERMPVAEEIARIVEK
SG00847	xxxx-EER	-	-	-	-	✓	-	TKAVEFHTFPTYWRANSTIEQEDEERwkrppKLTNEEILARFE
SG01003	RXLR-EER	YES	✓	-	✓	✓	✓	DAASNGLSIERNLRHDLNMTTSDQSTKFEDRAPGNT
SG01067	RXLR	-	✓	-	✓	✓	-	SQNTSTVATARNLRTSSSSNFQSLLLAAVNNERAAHS
SG01155	RXLR	-	✓	-	✓	✓	-	DGDNDDPRQRNLRSDVAEMAGNVNQQKTLGYIRQRLH
SG01159	RXLR	-	✓	-	✓	✓	✓	DQDPVIQEIRGLRNSGMKLNDAKDFSGAIEEFRRAITL
SG01209	RXLR-EER	-	✓	-	✓	✓	-	HSRPVKTVNRGLRETSSDKSDDEDRSVASWLKNLFGP
SG01211	RXLR-EER	-	✓	-	✓	✓	✓	PSFESKTARRRLRADpvDDNVVEDRGWLPSWVNKRMEFR
SG01218	KXLR-EER	-	-	-	-	✓	-	LRADKTMANEERVA
SG01257	xxxx-xxx	YES	-	-	-	-	✓	-
SG01304	xxxx-EER	-	-	-	-	✓	-	TGKTGKRFVRAHGEERMeFVVD
SG01325	SXLK-EER	-	-	-	-	✓	-	TNAFEFDSGQSYLKANTTSEQEDEERKITNEDVLTRFEHF
SG01326	PXLK-EER	-	-	-	-	✓	-	NAFEFDSVQPYLKANTTTEQEDEERMITDEEVLTRFEHF
SG01390	RXLR-EER	-	✓	-	✓	✓	-	HATTTHGENKRLLRVRDKMTDILEEERAGKAPSKVMLF
SG01452	RXLR-EER	YES	✓	-	✓	✓	✓	TVLSPHQENRFLRSHQHQKSMNGDSTTSQEEERGVIKI
SG01461	RXLR	-	✓	-	✓	✓	✓	DSNLQAVSPRRLLRVQaARDEIEEARALPLESVVSKVIG
SG01514	RXLR-EER	-	✓	✓	✓	✓	✓	RLLRGHESITNEERAP
SG01554	RXLP-EER	-	-	-	-	✓	-	ERVNVRRLPVDPINTEERTGSIKELFRTLSTLPRQ
SG01580	RXVR-EER	-	-	-	-	✓	-	TSALEFGSVPRYVRANSTSEQQDEERMRVMLT
SG01581	RXLR-EER	-	✓	✓	✓	✓	-	DGTRFLRANDEKDHVDDEER
SG01591	RXLS-EER	-	-	-	-	✓	-	TKAFEFASTQRYLSVNSTIDQEDEERKLTQEQILTAFENF
SG01660	RXLR-EER	-	✓	✓	✓	✓	-	VDQRPPVVGQRKLRVHGEATQQSDEERVGPPPQLDPQLM
SG01705	RXLR-EER	YES	✓	✓	✓	✓	-	DSTNKDTRSLRSVDAEREDREER
SG01839	xxxx-EER	-	-	-	-	✓	-	DQKPYRDGKNRLQLNEQAAEDSNDERVRLPPDVDSS
SG01947	VXLR-EER	YES	-	-	-	-	✓	-
SG01996	xxxx-EER	-	-	-	-	✓	-	SDASNEERARPPFEITPSV
SG01998	RXLQ-EER	-	-	-	-	✓	-	NSQPVGERERLLQVNDEASDVLNEERVRPPIEINPSV
SG01999	QXLR	-	-	-	-	✓	-	RKQMLRINGKATDFSHGERTRP
SG02010	RXLR-EER	-	✓	-	✓	✓	-	GVIDSTKENTRSLRGVDFSDLVTDSREERNIDS
SG02202	xxxx-EER	-	-	-	-	✓	-	RSNDKATKVSDEERAGLPPNVD
SG02302	RXLR-EER	-	✓	✓	✓	✓	-	EGGRRMLRGKEGTRDTMHEERAPSKRSIDPEVL
SG02354	RXLR-EER	-	✓	-	✓	✓	✓	DEKRSNATTKRILRVSRPVNDNVEERMPIAEEIARAVEK
SG02386	RXLR-EER	-	✓	✓	✓	✓	-	DNVDSVNSHSRSLRTRYQANDSRSEERSSVETILRYYETY
SG02400	RXLW-DER	-	-	-	-	✓	-	DKRRLWISDEVTDVSNDERGRLPTNHNPSL
SG02405	RXLR-EER	YES	✓	-	✓	✓	✓	RLRGNDKDADN
SG02554	RXLR-EER	-	✓	✓	✓	✓	-	TKAFDFDSVQRYLRANTTIEQEDEERKITNEEVLTRFEHF
SG02800	RXLR-EER	-	✓	-	✓	✓	✓	LAPNSVATTRKLRHDATMTTRDQTTETEERTLFENTIS
SG02873	QXLR-EER	-	-	-	-	✓	-	KLRGHAHETEKRDEERVGPSPHLDPQWL
SG02993	RXLR-EER	-	✓	-	✓	✓	-	DVDSTKDIRSLRAVDLDFAELESDKREERLPVRVKGK
SG03024	RXLR-EER	-	✓	-	✓	✓	-	HGAQVNGGVRRKLRGNEEIAPDEERAGGETPVFYDFF
SG03045	EXLR	-	-	-	-	-	✓	-
SG03091	RXLR-EER	-	✓	-	✓	✓	-	ASNLATAVSSRSLRGNDDKDVVTGKDNLDTQGEERLMRIN
SG03115	RXLR-EER	-	✓	✓	✓	✓	-	NWNNLATKRLLRAFSETAADSEEERAPSANQISE
SG03241	RXLR-EER	-	✓	-	✓	✓	-	RSSNNKRVDVRRLRVDPVNTEERTDRVKALFRTLSALPQ
SG03261	xxxx-xxx	YES	-	-	-	-	✓	-
SG03337	RXLR-EER	-	✓	-	✓	✓	-	YDNDYWTTKRPLRADLKIAADSEEERVPPGLVADFT
SG03345	RXLK	-	-	-	-	-	✓	-
SG03408	RXLS-EER	-	-	-	-	✓	-	TMTFGFASTQRYLSVNSTIGQEDEERKLTQEEILTAFENF
SG03553	RXRL-EER	-	-	-	-	✓	-	NGTADQIQEERTGPSSSAV
SG03743	RXLR-EER	-	✓	-	✓	✓	-	LDMSPRAVRNLRQDTTAGTRHQAENAEERGLPFITEE
SG03795	RXLR	-	✓	-	✓	✓	-	HSKRAIVAKKRLLRSPDMPTSEDIDELESRVGVTELVD
SG03829	RXLR-EER	-	✓	-	✓	✓	-	AGGGATTSTRFLRSDRKDNVDNDDNANKDDYDEEEERV
SG03888	RXLR	-	-	-	✓	✓	-	STITLAPPARKLRKSCSLATCTSPPGTCMHCTCDGRC
SG03900	RXLR	-	-	-	✓	✓	-	GVGGLDGGYRALRGLGDEFVnDATNIDGDDELVVGGKT
SG03970	RXLR-EER	-	✓	✓	✓	✓	-	TNAFEFDSVQRYLRANTTIKQEDEERMITNEEVLTRFEHF
SG04034	QXLR-EER	-	-	-	-	✓	-	EDQHLLADGRQRLRAHDGATEESNEERVGTPPHLNPEFL
SG04094	RXLK-EER	-	-	-	-	✓	-	RRHkVSNFRNLKQDTTSGTRHQTENAEERGPTPNLE
SG04241	RXLR-EER	-	✓	-	✓	✓	-	TDGLHSHGDRRLRYDSDGKNKNTSEERGLVPRNPL
SG04243	RXLS-EER	-	-	-	-	✓	-	TNAFEFASVQRYLSVNSTIDQEDEERKLKLtrQQILTAFEQF
SG04245	RXLG-EER	-	-	-	-	✓	-	TKAFEFNLIQRYLGANSTIEQEDEERVLTKEQILTAIKEF
SG04249	xxxx-xxx	-	-	-	-	-	✓	-
SG04256	xxxx-xxx	-	-	-	-	-	✓	-
SG04292	RXLR-EER	-	✓	-	✓	✓	-	QAEGERQRKLRVNEEAMDVSQDERIRLPISMRASWT
SG04359	QXLR-EER	-	-	-	-	✓	-	DGKQKLRGHAKAAEESNEERVGPSSHLDPHLL
SG04366	RXLR	-	✓	-	✓	✓	-	AVNDGVQGNVRSLRGISKDDDANQKNVPTTAFQLT
SG04368	RXLR-EER	-	✓	-	✓	✓	-	DDGRIRSHDIRHLRGTSDLVSRNKDGGEERMFKVVVNLP
SG04379	RXLS-EER	-	-	-	-	✓	-	TKTFEFDSIQRYLSANSTIKQEDEERKLTQEQILTAFEH
SG04398	RXLR-EER	YES	✓	-	✓	✓	-	LAPNGVATTRKLRHDATMTTRDQTTETEERTPAENFLS
SG04428	RXLR	-	✓	-	✓	✓	-	DLHAGISSYRYLRSRKKGTRLTTTRHQVITIKDEEFYQ
SG04450	RXLR	-	✓	-	✓	✓	-	NWQTITCDDRELRLFLAKSMNGEWLSDDDTLDRVLQS
SG04522	KXLR-EER	YES	-	-	-	✓	✓	AENSKDAPAKKILRADETKENEER
SG04582	xxxx-xxx	YES	-	-	-	-	✓	-
SG04605	RXLR-EER	-	✓	-	✓	✓	-	AQRPQTTVRRLRGGPAHEERGPIFTNAILDNFPEI
SG04611	RXLR-EER	-	✓	-	✓	✓	-	NQYTTVRRLRVGPADEERG
SG04650	RXLR	-	✓	-	✓	✓	-	DEKRSDAKTKRLLRLVSLRRHRCLALKTWKVEGRRLEQS
SG04657	RXLK-EER	-	-	-	-	✓	-	RFLKTRKTLHDEERNNPVTSTIESEKLSDW
SG04707	RXLR	-	✓	-	✓	✓	-	DAARSGTSIIRNLRSEVATEFAEELKEVFARHAGDLLVY
SG04708	RXLK	-	-	-	-	✓	-	DATRSGTSSIRNLKSWLAPRFAEELENAFISHATNHFN
SG04745	GXLR	-	-	-	-	-	✓	-
SG04834	RXLN-EER	-	-	-	-	-	✓	-
SG04902	RXLR-EER	-	-	-	✓	✓	-	DAASNGEVVDRNLRSDTVSMHDKSEERVPIPYLRVPTSEH
SG04928	RXLR-EER	-	✓	-	✓	✓	-	RSISENNALRHLRVEDPTDEERMDNYNAMAAELAKLVDH
SG04951	RXLR-EER	-	✓	-	✓	✓	-	AADSSSTAAIRNLRTHRQPETWTREGEERMPMIATGVRGS
SG04963	RXLR	-	✓	-	✓	✓	-	TNPSPLNSGKRSLRLASTQIGpNQVELLESVEKKLGAMTA
SG04965	RXLR	-	✓	-	✓	-	-	-
SG05003	RXLR-EER	-	✓	-	✓	✓	-	NATSEDMTINRNLRRGAILATHEERGFKGIDLNEPPLDE
SG05005	RXLR-EER	-	✓	-	✓	✓	-	KGERKRKLRGNDDAIDSSEDERARLPISIRES
SG05135	QXLR	-	-	-	-	✓	-	DAAQSESSLAQNLRTEDLPMSAKEFKEYFDNRLHRTF
SG05154	RXLR	-	-	-	✓	✓	-	TDVANEATGRRLRSTDASSPFGAMVGWINPLQRREVSS
SG05250	SXLR-EER	-	-	-	-	✓	-	FLRSNGKTEDDERMLPFTS
SG05263	PXLK-EER	-	-	-	-	-	✓	-
SG05376	RXSR-EER	-	-	-	-	✓	-	TEAVEFHSAQRHSRSNSTDRGESEER
SG05387	SXLQ-EER	-	-	-	-	✓	-	NEQAAEDSNDERVRLPPDVES
SG05435	RXLR	-	✓	-	✓	✓	-	AVNDGNQGNVRSLRGIETDDNAGGNAGESGNGNRNHKP
SG05637	RXLR	-	-	-	✓	✓	-	SVTLRLQARVLRKHCFSETTVVSPPILEVRDASFRY
SG05684	xxxx-DER	-	-	-	-	✓	-	RVNEKAAEDSNDERVRLPPDVDSS
SG05831	KXLR	YES	-	-	-	✓	✓	AENSKDAPAKKVLRADETKENEERFNPIVKV
SG05941	RXLR	-	-	-	✓	✓	✓	ETNQLDDEERGLRDLFSRLSTRIAKEKLAYKLKSAARNE
SG05973	xxxx-xxx	-	-	-	-	-	✓	-
SG06044	RXLR	-	✓	-	✓	✓	-	DRDNVPTKRNLRSDVAEGKMAPNPNPKLLQYISEIS
SG06076	TXLR-EER	-	-	-	-	✓	-	DQDEKPSNTFLRsgTSVESDNEERLSEKFKTLLSTAK
SG06095	RXLR-EER	-	✓	✓	✓	✓	-	GTTIHDEGKRLLRVNERSAVTEEDSTTDEERGNLPQ
SG06096	RXLR-EER	-	✓	-	✓	✓	-	ATTNYGQNKRLLRVNKRKAETSDEERMESPPRETLDLL
SG06118	RXLR-EER	-	✓	-	✓	✓	-	DIQAEGERKRKLRVNDEAIGNSHDERTRLPISMRES
SG06131	RXIR-EER	-	-	-	-	✓	-	RETATKNPRFIRGIQDENDTLPEERSSPESLGDSIHVY
SG06159	QXLR-EER	-	-	-	-	✓	-	KLRGHDHEMEERDEERVGPSLHLDPQLL
SG06197	RXLR-EER	-	✓	✓	✓	✓	-	DNVDSVNSHSRSLRTRYQTNDSSSEERNSLNIILSNHEM
SG06199	RXLR-EER	-	✓	-	✓	✓	-	DSVNSSRSHSRSLRTRYQTNDSRSEERNRVETILEGYEKY
SG06216	RXLR-EER	-	✓	-	✓	✓	-	TKTFEFDSVQRYLRVNSAIAQEDEERQLSNEEMKAAFKQF
SG06225	RXLR-EER	-	✓	✓	✓	✓	-	VDQRLLADGRRRLRAHDEATEESNEERVGTPPHLNPEFLA
SG06234	RXLR-EER	-	✓	✓	✓	✓	-	VDQRPLADGKRRLRVHDEESGEERGGSPPHFDPQVL
SG06238	TXLR-EER	YES	-	-	-	-	✓	-
SG06243	RXLR-EER	-	✓	✓	✓	✓	-	ALKRGLQPCKRNLRAKGDADEERSPSFSKEGTAILQK
SG06262	RXLR	-	✓	-	✓	✓	✓	DAAQGGSSLIRNLRSEVGTMSLEEFKTYLPERLESFLK
SG06271	RXLR-EER	-	✓	-	✓	✓	-	HGTTTHGEGYRFLRSNNRMAVTLDEGRMEPAQSGADRKL
SG06305	RXLR-EER	-	✓	-	✓	✓	-	GRIRSHDIRHLRGTSDLVSRNKDGGEERMFKVVVNLP
SG06391	RXLR-EER	-	-	-	✓	✓	-	WDSRNLRVPANNDDdKADSYNDVAASKTNPGK
SG06445	xxxx-xxx	-	-	-	-	-	✓	-
SG06496	RXLQ-EER	-	-	-	-	✓	-	DDYWTTKRLLQADLKIAANSEEERVP
SG06592	xxxx-EER	-	-	-	-	✓	-	RVNDQAAEDSNDERVRLPPDVDSSV
SG06632	KXLR-EER	-	-	-	-	✓	-	DNRLNGDPKKMLRKKNGAKDAIDEERM
SG06649	RXLR-EER	-	✓	-	✓	✓	-	QRTQAGGwIKRNLRGNNEAMDSSEDERAPTNFLAFKT
SG06681	RXLR-EER	-	✓	-	✓	✓	✓	DETVDLGSRLLRAETEADKRKQTPAFNNEERCGAFDIF
SG06687	RXLR	-	✓	-	✓	✓	-	VDRGTTEGRRSLRANAGSTLRELLLSLQPKLPELTK
SG06771	KXLR-EER	-	-	-	-	✓	-	LRADKTMANEER
SG06817	RXLR-EER	YES	✓	-	✓	✓	✓	KDDGRQRVLRSVDAEERLAGANKFAEEKIRMAMSD
SG06862	RXLR-EER	-	✓	✓	✓	✓	-	VDQRPPVVGQRKLRVHGEVTQQSDEERVGPPPQLDPQLIA
SG07164	GXLR-EER	-	-	-	-	✓	-	LRSRDNDEERETITDIIKPHLSSLKIP
SG07296	RXLR	-	✓	-	✓	✓	-	DLHAGISSYRYLRSRKNGTRLTTTRHQVITMKDEEFYQ
SG07314	RXLR-EER	-	✓	-	✓	✓	-	VNTQHQGEEKRLLRVQDEASDIPNEERVGPPIEVSPSEV
SG07382	RXFR-EER	-	-	-	-	✓	-	EGEEKRLFRASDEASDVSNEERVRPPIEINPSV
SG07383	SG07383	-	-	-	✓	✓	-	EYTQPAGEEKRLVRVHHMASSVSNEERVGPPIEINPSVI
SG07387	RXLR-EER	-	✓	✓	✓	✓	-	KRNLRANDDAKGDADEERSP
SG07461	RXFR	YES	-	-	-	✓	-	NGRNFRHDATTMTRNPR
SG07464	QXLR-EER	-	-	-	-	✓	-	TNAFDFDYVKQYLRVNTTSEQEDEERKNKNEQVLTDFKQF
SG07466	RXLR-EER	YES	✓	✓	✓	✓	-	DFSVTTKTGNRFLRTHQEERAgFSVKVVKLVTENIDAAAI
SG07475	xxxx-xxx	YES	-	-	-	-	✓	-
SG07518	RXLR-EER	-	✓	✓	✓	✓	-	HQHLLADGRRRLRAHDGATEESNEERVGTPPHLDPEFLA
SG07575	RXLR-EER	-	✓	-	✓	✓	-	DRETATKGTRSLRGIQKESDSFPEERSSPERLGDNIHVY
SG07590	RXLR-EER	-	✓	-	✓	✓	-	VPPSGASNDRNLRAGVVLATREERVLDHELTGKFNGMV
SG07594	RXLR-EER	-	✓	-	✓	✓	✓	SQQDVSIPRFLRVSePLNEREDERMLP
SG07650	RXLR-EER	-	✓	-	✓	✓	-	AVNDGDQGNVRSLRGFDTEESAGWSSGESGNGNHNKRH
SG07651	RXLR-EER	-	✓	-	✓	✓	-	AVNDGDHGNVRSLRGFDTEESAGWSSGESGNGNHNKRNR
SG07666	RXLR-EER	-	✓	✓	✓	✓	-	TEAGGDTKRSLRGNNEAMDVSEDERAPTNFHPFEFPI
SG07667	QXLR	-	-	-	-	✓	-	KLRVNNNTTDVSYGERARLPISK
SG07677	RXLH-EER	YES	-	-	-	-	✓	-
SG07785	RXLR-EER	-	✓	-	✓	✓	-	TDALQkTHESRRLRYDFEKKADTSEEREAVGPKKVS
SG07801	GXLR-EER	-	-	-	-	✓	-	DQRPLADGKGKLRGLDEAMEKSNEERAGSPPRLDPEFL
SG08042	RXLR-EER	-	✓	-	✓	✓	✓	FPNCEAVPRLLRSDeAINTNEEERLLPFLSKLKEMFKS
SG08082	RXLR-EER	-	✓	-	✓	-	-	-
SG08146	RXLR-EER	-	✓	-	✓	✓	-	HATTTHGKSERLLRVKNKMTDILEEERAGKAPSKVMLF
SG08148	RXLH-EER	-	-	-	-	✓	-	TTTHGESERLLHLNDKMTDILEEERAGKAPSKVMLF
SG08279	KXLR-EER	-	-	-	-	✓	-	LRAHPSDENEDEERAPMSQLLT
SG08309	RXLR	-	-	-	✓	-	-	-
SG08453	RXLR-EER	YES	✓	✓	✓	✓	-	VTAKTGNRFLRTHQEERTWF
SG08521	xxxx-xxx	YES	-	-	-	-	✓	-
SG08634	KXLR-EER	YES	-	-	-	✓	-	LRaDKKTMENEERVNPLAMV
SG08692	KXLQ	-	-	-	-	✓	-	NIQPEGEGKRLQRVSDDASDVSNE
SG08846	QXLR-EER	-	-	-	-	✓	-	HPPADAKQKLRVHAEAAEESNEDRVGPSSHLDPQLL
SG09002	RXLR-EER	-	✓	-	✓	✓	✓	DEKRSDSTTKRILRVSKTVNNDVEERMPVAEEIARIVEK
SG09026	RXLR-EER	-	✓	-	✓	✓	-	TEGNDMGDKIRYLREETKIVDKDHALDAQEERAQLLPTF
SG09088	RXLR-EER	-	✓	-	✓	✓	✓	DEKRRDSTTKRILRVSKTVNNDVEERLPVAEEIARIVEK
SG09150	RXLR-EER	-	✓	✓	✓	✓	-	TTVGDGKRLLRVSKITKTSDEERMERPPSHTIDYL
SG09171	RXLR-EER	-	✓	✓	✓	✓	-	EDQHLLADGRRRLRAHDGATEESNEERVGTPPHLNPEFLA
SG09207	xxxx-EER	-	-	-	-	✓	-	TQAVEFDSVPKYMRANSTVERENEERGVRTTP
SG09322	RXLR	-	-	-	✓	✓	-	ASLDSCLMTVRQLRVYRSCGSNVRELEPIQFHHGNHLL
SG09411	RXLR-EER	-	✓	✓	✓	✓	-	VHQRPLAVGKRRLRIHDDATEKSDEERAGSPPHLDPQLLA
SG09419	RXLR-EER	-	✓	-	✓	✓	-	NSNNKRVDVRRLRVDPVNTEERTDRVKALFRTLSTLPQQ
SG09420	RXLR-EER	-	✓	-	✓	✓	-	NSKNERVNVRRLRVDPVNTEERTGTIKELFTKLATLTQQ
SG09426	RXLQ-EER	-	-	-	-	✓	-	PNGLSTVRNLQEDTASGKSNKAQNAEERT
SG09523	RXLR-EER	-	✓	✓	✓	✓	-	TRSTRTGERMLRANDSATDISNEERGILPLE
SG09550	RXLR	-	✓	-	✓	-	-	-
SG09563	RXLQ-EER	-	-	-	-	✓	-	QRNRTGERMLQVNDGAMDMLNDERGKLPTSVE
SG09690	RXLR-EER	-	✓	-	✓	✓	-	TDGLHSHSNRRLRYDLNVVKNDEEKSEERDDVVLQKV
SG09697	RXLR-EER	-	✓	✓	✓	✓	-	VDQRPLADGKRKLRVQNEAPKEADEERGGSPPHLDPQVLA
SG09699	RXLR	-	✓	-	✓	-	-	-
SG09704	RXLG-EER	-	-	-	-	✓	-	AKRLLGALSDAAADSEEERAPLGIN
SG09715	QXLR-EER	-	-	-	-	✓	-	LAPTSVSTNQKLRHGAVVTSNGNESFEER
SG09717	RXIR-EER	-	-	-	-	✓	-	HGAQVNGGVRRMIREDEETPKASGEERAGR
SG09854	RXLR-EER	-	✓	-	✓	✓	-	HPSIDSNRMLRGSRDAADEERAPQW
SG09867	RXLR-EER	-	✓	-	✓	✓	-	QNIHPRIENGRMLRVNNQSPDAVDEERGLVWDRISRFVS
SG09919	HXLR	-	-	-	-	-	✓	-
SG10003	RXLR-EER	-	✓	✓	✓	✓	-	TSTFGSDTIQRQLRIHSINESEDEERKGFLDVTFKDVLSE
SG10057	RXLR-EER	-	✓	-	✓	✓	-	VDQRPLAHGKRRLRALDEAMKKLDEERGGSPPHFDPQVL
SG10065	RXLR-EER	-	✓	-	✓	✓	-	VDQRPLAVGKRRLRLYDGATEESDEERVGPPPHIDPQLLA
SG10143	RXLR	-	✓	-	✓	✓	-	TGKRLLRANGRT
SG10234	RXLR-EER	-	✓	-	✓	✓	-	SnDIRNLRISGEVTYVSDDERARLPASTNSRL
SG10447	RXLR	-	-	-	✓	✓	-	SQRQTRPASTRRLRQQQLTTRSFWLRSARLGQRSSMSKY
SG10468	RXLR	-	✓	-	✓	✓	-	KVISKSDLPRVLRASRDQADVEGKPVRFLGELTPAQPS
SG10498	RXLR	-	✓	-	✓	✓	-	DLHAGISSYRYLRSRKKGTRLTTTWHQVITMKDEEFYQ
SG10503	RXLR-EER	-	✓	-	✓	✓	-	LERDNASRNLRDADDKEKEERALFSGFMSRFRREEQ
SG10539	KXVR-EER	-	-	-	-	✓	-	TQAVEFDSVPKYVRANSTVERKDEERGvrtiLTNREILARF
SG10698	EXLR-EER	-	-	-	-	✓	-	HPLADSKERLRVHDEAAENSNEERVGPQPPKF
SG10705	RXLR-EER	-	✓	✓	✓	✓	-	SHESTIKSDNRLLRanDREEMEAEERAPLDIGKGISQFT
SG10723	RXLR	-	✓	-	✓	-	-	-
SG10776	RXLR-EER	-	✓	✓	✓	✓	-	TYGFEADTVQRHLRPHEMKDEERAMVTPEQVEKMLE
SG10807	RXLR-EER	-	✓	-	✓	✓	-	KVVSKSDLPRVLRASRDQADVEGKPVRFLGELTPAQPS
SG10903	RXLR	-	-	-	✓	✓	-	MGVGTGMGNRGLRNGYDGAGvDGISTGGKTVDVSGIVG
SG10931	RXLR	-	✓	-	✓	✓	-	VDHGITEGRRSLRANAGGLEYVKDLLHLQPKLPE
SG10963	RXLR	-	-	-	✓	✓	-	WLTLKRHTDRRWLRVPQESNSVIDDLWEAKLVMGLSF
SG11000	RXPR-EER	-	-	-	-	✓	-	VDQRSLADGKRGPRVHDKRSDEERGGPPPHLDPEFLA
SG11074	RXLK-EER	-	-	-	-	✓	✓	ASNGLSNVRNLKQDVTNGQFTELEDRTVDQ
SG11079	RXLR-EER	-	✓	-	✓	✓	-	QVVSKSDLPRVLRASRDLADVEGKPVRFLAELSSKQQ
SG11083	xxxx-EER	-	-	-	-	✓	-	TKPVEFDSVSKYMGANSTIEREDEERGVRTTP
SG11106	RXLR-EER	-	✓	-	✓	✓	-	KSPNSENHAARHLRVKHPNDEERMNNNEELAAEFARLFRS
SG11115	RXLR-EER	-	✓	✓	✓	✓	-	LVDDDTTSARFLRGVKTAKDLQGSEVAKDHQSDTEERG
SG11133	RXLR-EER	-	✓	-	✓	✓	-	DTAHGEgGKRLLRTSNHKKGILDEERIGTPPTPEL
SG11136	RXLR-EER	-	✓	✓	✓	✓	-	DTTHGEeGKRLLRTNNRKTDIFDEERAGTSRTPL
SG11170	xxxx-xxx	YES	-	-	-	-	✓	-
SG11171	RXLR-EER	-	✓	-	✓	✓	-	AaPPRFLRSRDNDEERET
SG11242	RXLR	-	✓	-	✓	-	-	-
SG11292	QXLR-EER	-	-	-	-	✓	-	ENTQPEDEGKQLLRVSGDAPDVSNEERVGPPIEMNPSV
SG11388	RXSR-EER	-	-	-	-	✓	-	TKAFEFHSAQRLSRGNSTDQGESEERVNITP
SG11485	RXLR-EER	-	✓	-	✓	✓	-	QRHLRATSQEDEER
SG11486	RXLR-EER	-	✓	-	✓	✓	-	KALEFDCVQRYLRAISQEDEERQLTNEQLIAAFQQF
SG11703	RXLR-EER	-	✓	✓	✓	✓	-	HGAQMNGGVQRMLRGNEETPKTSDEERAGGKVPVFHDFLQ
SG11711	RXLR	-	✓	-	✓	✓	✓	SKDDYQVSGRRSLRSTVIIADSGSTISPIVQKLLATGK
SG11750	RXLR-EER	YES	✓	-	✓	✓	-	NAASNGLSVVRNLRHDASMMTRGQSTEFEDRVSGNTVLKH
SG11788	RXLR	-	-	-	✓	✓	-	RLLRQRGTRRRLRQEVRVLQLARGHPNLLQLYEV
SG11807	RXLR	YES	-	-	✓	✓	-	NGVSNVRRKLRTFDSIFTPAARVATSLRYHSAK
SG11860	RXLR-EER	-	✓	✓	✓	✓	-	TVLSPHQEKRFLRSHDKSMSGDSPRSKEEERGVVQI
SG11976	KXLQ-EER	-	-	-	-	✓	-	AESPQGTPVKSLQRADKTSNDEERGLT
SG11986	RXLR-EER	-	✓	-	✓	✓	-	SSDPAQIVRALRAVRDTDEERAPNIHMTEAFISALQRK
SG12119	RXLR-EER	-	✓	-	✓	✓	-	RMLRGSRDAADEERAP
SG12167	QXLR-EER	-	-	-	-	✓	-	KLRGHAHETGKRDEERVGPSPHLDPQWL
SG12353	RXLR-EER	-	✓	✓	✓	✓	-	EKRLLRTNKSINDEERTPL
SG12483	RXLR-EER	-	✓	-	✓	✓	-	ARGRDNVSRNLRDANSKVKEERAPVPGILGHITRSSS
SG12537	xxxx-xxx	YES	-	-	-	-	✓	-
SG12545	RXLR-EER	-	✓	✓	✓	✓	-	GVVDSTKEVARSLRGVNFAVLDSGDGEERAPAWTDELR
SG12587	RXLR	-	✓	-	✓	✓	-	GKSATVAKRYLRSSTAMTAAPKDIIDFVRAN
SG12607	RXLT-EER	-	-	-	-	-	✓	-
SG12610	xxxx-xxx	YES	-	-	-	-	✓	-
SG12674	RXLR-EER	-	✓	-	✓	✓	✓	HDTTANRLLRADeTSNDEDRME
SG12692	RXLR-EER	YES	✓	-	✓	✓	-	EYPTAISPKRLLRVSDSVNEERFQVLRGATGVKTVFQK
SG12755	RXLR-EER	-	✓	-	✓	✓	-	RPNSENNSARHLRVEDPTDEERMENYKAMAAELEKTVNH
SG12765	RXLR-EER	-	✓	-	✓	✓	-	SGDSHKDVNRRLRADKNESEDRGFFPTKVLSIPEYTD
SG12769	RXLR-EER	YES	✓	✓	✓	✓	✓	DTRGDDATTKRLLRDAnkTVNKDDEERGVVFSPEDVTHLVE
SG12866	xxxx-xxx	-	-	-	-	-	✓	-
SG12903	RXLR-EER	-	✓	✓	✓	✓	-	AESQQGLPVNRLLRGHETIINEERAPNLKNLLRSKASI
SG12923	RXLR-EER	-	✓	✓	✓	✓	-	VVQRPLADGKRRLRVHDEELDEERAGSPPHLDPQNLA
SG13140	RXLS-EER	-	-	-	-	-	✓	-
SG13168	GXLR-EER	-	-	-	-	✓	-	DQRPLADGKGKLRVHDEAMEKSDEERAGSPPRLDPEFL
SG13205	RXLR-EER	-	✓	✓	✓	✓	-	SHESTIKSDNRLLRanDREEMEAEERAPLDIGKGISQFT
SG13232	xxxx-xxx	-	-	-	✓	✓	-	DMLFDPEYLRMLRRKVSIQFEQYLAISLYLILLRNSF
SG13290	RXLR	YES	✓	-	✓	✓	-	AARSGTPILRNLRSDIATAFTEKLEKALALYARQHFAY
SG13299	RXLR-EER	-	✓	✓	✓	✓	-	NAVESDSVQRYLRANSTNEEEDEERQFDNQQILTDIERF
SG13315	RXLR	-	✓	-	✓	✓	-	TRNPSTLRNLRANEDTPTLKMNTDEQKKDHYHD
SG13352	RXLR-EER	-	✓	-	✓	✓	-	HGAQVNGGVRRKLRGNEEIASEEERAGGEPPVFHDFF
SG13363	SXLR-EER	-	-	-	-	✓	-	AESPQGTSVKSLLRADKTSNDEER
SG13365	RXLR	-	-	-	✓	✓	-	HGGDGGSERLLRLGPEEYITVMEMHAAQRKGRTRIFY
SG13422	RXLR-EER	-	✓	✓	✓	✓	-	SGDHVDIRSNRLLRsiAPKERDDEERGETLRKVLAAINKW
SG13445	RXLR-EER	-	✓	-	✓	✓	✓	YYHDAIPAKRLLRTRKTRHDEERMNPLTNTLETNGLNK
SG13545	QXVR-EEK	-	-	-	-	✓	-	RPLAVGKQRVRVHDEESGEEKGGSPPHLDPQVL
SG13602	RXLR-EER	-	✓	✓	✓	✓	-	RMLRAHDTNEKGgAEERMDTRELVKNLQ
SG13747	RXLR-EER	-	✓	-	✓	✓	-	LDAVYVSERYLRARQEERSPSPLVPEHLAKELSP
SG13757	RXLR-EER	-	✓	-	✓	✓	-	DAAQKGSSLTRNLRSEVGPIPVKKFQMYFDDRLRRLFAE
SG13798	RXLR	-	✓	-	✓	✓	-	GKSAAVAKRYLRSSTAMTAAPRNIIDFVRANE
SG13988	RXLR	-	✓	-	✓	✓	-	AAQSETLTIRNLRSDVAPTFAKELEEAIANHVRQHFAYD
SG14033	RXLR-EER	-	✓	-	✓	✓	-	DDYWTTKRLLRADVKIAADSEEERVLPGLVADFT
SG14038	IXLQ-DER	-	-	-	-	✓	-	NEQAAEDSNDERVRLPPDVDSS
SG14086	RXLR	-	✓	-	✓	-	-	-
SG14165	RXLG-EER	-	-	-	-	✓	-	PNSKDITSRRLGVEPVNTEERTGGLEVFV
SG14321	RXVR-EER	-	-	-	-	✓	-	TQPEGEGKRLVRVRNATSGVSNEERVRPPIEMNPSV
SG14594	GXLR-EER	-	-	✓	-	✓	-	VDQSPLADNKGRLRGHDFTTDESDEERAGTPHADPEFLA
SG14810	RXLR-EER	-	✓	-	✓	✓	-	ALGRDNASRNLRDAYSKEKEERAPLSGIRGHITESSS
SG14870	RXLR	-	✓	-	✓	✓	-	PLAYSTSERHLRSFEEPPENPKLFDHYLKSET
SG14880	RXLR-EER	-	✓	✓	✓	✓	-	SATANAGNRFLRTHQEERTPSRVGALVIRYLGEPAI
SG14920	RXLR	-	✓	-	✓	✓	-	TQRNKGEDKKRFLRDEVNSNQHVLKVTAGGEGASILQR
SG14971	RXLR	-	✓	-	✓	✓	-	AANDGNQENVRSLRETKPGDETGPNSGDRRSRNEREGG
SG15063	RXLS-EER	-	-	-	-	✓	-	TKEFTFASIQRYLSVNSTIDQEDEERtrKLTNEQILTAFEQF
SG15071	QXYR-DER	-	-	-	-	✓	-	RGNNEATDDERTPTNF
SG15095	RXLR	-	✓	-	✓	✓	-	GTPYSEKISDRRLRVETKGKKdIIDKTVQWVNRSPAENI
SG15118	RXLK-EER	-	-	-	-	✓	✓	YQKGIPPTRFLKTRKTSHDEERNNPVTSSVESKKLSDW
SG15224	RXLR-EER	-	✓	-	✓	✓	-	RLLRGNLEAVDHDEERT
SG15259	RXLR-EER	-	✓	-	✓	✓	✓	GVTNDGNRFLRLASDEATRSKSNEVDKDSVEERMSF
SG15321	GXLR-EER	-	-	-	-	✓	-	HSLADSKGRLRVHDEAAENSNEERVGPQPPKF
SG15359	RXLR-EER	-	✓	-	✓	✓	✓	QIKNDIrRQRFLRSNDSSDHDERMLAWDPLLLSSKS
SG15363	RXLR-EER	-	✓	✓	✓	✓	-	TNAFGSDIDQRFLRAHITDEREEEDRASVTPDMVVTELS
SG15460	KXLR-EER	-	-	-	-	✓	-	DDIPARKLLRTHEITDNEERINEIDKLKS
SG15564	RXLR-EER	-	✓	-	✓	-	-	-
SG15677	RXLR-EER	YES	✓	✓	✓	✓	-	DSTNKDTRSLRSVDAEREDREER
SG15722	RXLR-EER	-	✓	-	✓	✓	-	EMKNDIrPQRFLRSYDNDERMLPSPFLGKTPEE
SG15725	RXLR	-	✓	-	✓	✓	-	GVISVSSGKRLLRASNEGIRRWAAILKLLDRVEYH
SG15747	QXLR-EER	-	-	-	-	✓	-	EDTQPKGDEKRLLLANDEMSEVSIEERVTPPIEIIPSV
SG15772	RXLR-EER	-	✓	✓	✓	✓	-	QNTQGDGDDKRSLRGDDEAMEDADDERAKVLI
SG15837	RXLR-EER	-	✓	✓	✓	✓	-	TDQNSIAVERLLRTAEGKADESKEERVPSSSA
SG15906	KXLR-EER	-	-	-	-	✓	-	DDIPARKLLRTHEITDNEERineINKLKS
SG15912	PXLR-EER	YES	-	-	-	-	✓	-
SG15953	xxxx-EER	-	-	-	-	✓	-	NGTADEVEEERTPPSSSV
SG15979	RXLS-EER	-	-	-	-	✓	-	TKTFEFDSIQRYLSANSTIEQEDEERKLTNEQILTAFKH
SG16164	xxxx-xxx	YES	-	-	-	-	✓	-
SG16214	RXLR-EER	-	✓	✓	✓	✓	-	ESVDTGATKRSLRGKNKAEEAAYVAVSEDKPYSKDSEE
SG16409	RXLR-EER	-	✓	-	✓	✓	-	RVIAFRSVQRYLRAYTTIDQEDEERKPRLTKEQMNQQ
SG16630	xxxx-EER	-	-	-	-	✓	-	RSNDKATEISTEERAGVPPNVD
SG16680	RXLR-EER	-	✓	✓	✓	✓	-	QRTQAGGDTKRSLRGNNEAMDVSEDERAPTNFHPFE
SG16697	QXLR-EER	-	-	-	-	✓	-	KLRGHAEAAKESNEERVGPSPHLDPHLL
SG16705	GXLR-EER	-	-	-	-	✓	-	VDQSPLADNKGRLRGHDFTTDESDEERAGIPPPADPEF
SG16708	GXLR-EER	-	-	-	-	✓	-	VDQSPLADAKGRLRGHDFTTDESDEERAGIPPHADPEF
SG16718	RXLR	YES	✓	-	✓	✓	-	VARSGTPIFRNLRSDVVTGFSENINMVFIRHVRQYLKS
SG16730	RXLR-EER	-	✓	-	✓	✓	-	VHQRPSAVGKRRLRIHDEATEKSDEERAGSPPHLDPQLLA
SG16773	GXLR-EER	-	-	-	-	✓	-	FLRSRDNDEERETITDIIKPHLSSLKIP
SG16936	RXLR-EER	-	✓	✓	✓	✓	-	DNQLNTDAKRMLRVNNGANDAIDEERMLGKRKF
SG17205	RXLG-EER	YES	-	-	-	-	✓	-
SG17207	RXLG-EER	YES	-	-	-	-	✓	-
SG17391	RXLR-EER	-	✓	-	✓	✓	-	DTPQTNGLGHRRLRYDLGKNKDTSEERGTLVEAVMPK
SG17498	RXLR	-	✓	-	✓	✓	✓	VPAPVLTISKRHLRTTVGAKEDDHLEKYMKGNSESDVAFM
SG17522	RXLR	-	✓	-	✓	-	-	-
SG17549	RXLR-EER	-	✓	-	✓	✓	-	TQGDDSKEKRRFLRGKTNTKPdVENDQRALGPVSREERAS
SG17579	xxxx-EER	-	-	-	-	✓	-	NNRTDVSTKRFLNVVDENDER
SG17697	RXLR-EER	-	✓	-	✓	✓	-	DTPQTNGLGHRRLRYDLGKNEDTSEERGTLVEAVMPK
SG17800	RXLR	-	✓	-	✓	✓	-	DATRRGTSIVRNLRSDAATEIADEVKNAIRNYARQHFVFH
SG17810	RXLR	-	✓	-	✓	✓	-	DAVQSGSSFTRNLRSEGVLVDDTIFGKFFDACLRALFEKH
SG17939	RXLR-EER	-	✓	-	✓	✓	-	TNVFEFDNVPRYLRAKSTIELEDEERTNMRAGFEKLA
SG18025	RXLR-EER	-	✓	-	✓	✓	-	TNALESDSVQRYLRANSTSEQEEEERQFDNQQLLIDIEKF
SG18081	RXLG-EER	YES	-	-	-	-	✓	-
SG18101	RXLR	-	✓	-	✓	✓	-	TTNSKTTATRHLRVEvLPNLNDAAQRIPEETLRRIQHQ
SG18102	RXLR	-	✓	-	✓	✓	-	TTNSKTTATRHLRVEgLPDLNHIGEQIPVETLEKIQHS
SG18165	RXLR-EER	-	✓	-	✓	✓	-	TKSFMFDSVQRYLRFNSAIEQEDEERQPSNEEMIAAFKQF
SG18181	xxxx-xxx	YES	-	-	-	✓	✓	VSTKRFVPVSEPLDERNEERA
SG18247	RXLR-EER	-	✓	-	✓	✓	-	TKSFEFDSVQRYLRVNSAIAQEDEERQFSNEEMIAAFKQF
SG18300	RXLS-EER	-	-	-	-	✓	-	TNAFQFDSAQRYLSANSTIEQANEERKLSKSEILTAFEEF
SG18372	RXLR-EER	-	✓	✓	✓	✓	-	DSVQRYLRANTTIEQEDEERMITNEEVLTRLEH
SG18377	RXLR-EER	-	✓	✓	✓	✓	-	EEFDSVQRYLRANSTSEQVDEERHFSNGQILNGIKHF
SG18381	RXLR-EER	-	✓	✓	✓	✓	-	TRAFEFDSIQRYLRANSTSEQEDEERKITNEEVLTRFEQF
SG18501	RXVR-EER	-	-	-	-	✓	-	TGKTGKRFVRAHGEERMdFVV
SG18516	RXLR-EER	-	✓	-	✓	✓	-	HSTAAHSEGKRMLRANDRMPETLNEERIEKSPVELKS
SG18553	RXLR	-	-	-	✓	✓	-	QQGAEFLLHRQLRDGTNRYTVSLESGYQLTDALDQNP
SG18588	RXLR-EER	-	✓	-	✓	✓	-	TKAVEFDSVPRYLRTNSTIEQVDEERKNPVKLDVESV
SG18666	xxxx-EER	YES	-	-	-	-	✓	-
SG18676	RXLK-EER	YES	-	-	-	✓	-	KNDTrRQRFLKSHDTTENDERMFEWKS
SG18816	RXLR-EER	-	✓	✓	✓	✓	-	AESQQGIPVKRLLRTIDDEERgisNSGLASWMDKNIRF
SG18843	RXLR-EER	-	✓	-	✓	✓	-	LVDAFRPGNRFLRVHPEERMNPIKEEEIVGRASRAVAT
SG18969	RXLQ-EER	-	-	-	-	✓	-	TQSTRTGERMLQGNDGATDMSNDERGKLPTSVE
SG19278	RXLR-EER	-	✓	✓	✓	✓	✓	QKVEQDVSSKRFLRVSESLDERDEEKTIPGVEMVTDWVRQ
SG19299	RXLR-EER	-	✓	-	✓	✓	-	RTQTGDGVKRSLRGNNEATQDERTPTNFAELHKK
SG19383	QXLR-EER	-	-	-	-	✓	-	KLRGHAEATDESNEERVGPSSHLDPHLL
SG19404	RXLK-EER	-	-	-	-	✓	-	SNGLSSVRNLKLDTTSGTSNQAENAEERLSGPRLIE
