# Supplementary material for: Genome analysis of the foxtail millet pathogen Sclerospora graminicola reveals the complex effector repertoire of graminicolous downy mildews
Source: BMC Genomics. 2017 Nov 22;18:897. doi: 10.1186/s12864-017-4296-z (PMC5700566; doi:10.1186/s12864-017-4296-z)
Supplement: Supplementary file 19 — Conserved motifs of Sclerospora graminicola protein sequences annotated as RXLR by the pfam search. (TXT 5 kb) [file 12864_2017_4296_MOESM19_ESM.txt]

>SG01003
MNPPFLIVLSIITCTCVISALSTHEEVGRGLDTVDAASNGLSIERNLRHDLNMTTSDQSTKFEDRAPGNTAQILNFEAAKEAFENLSLHTTLDKLFERWGFGQWVVFVHRHYKASAGDVIIHTLLTHYYTNKDLATHLLAALRTPDQRDMAIRMQTYQDLLLYWDHKGKTSDDVFKLLKLDEIQDASIEYNDLMYIWVDYVRRHTGEDAWPDIYAKKIVNLPHLQRESKKEKEQVTEAVGVALYARYTNDFVPLVRTN*
>SG01452
MRNYRVLLPVVIIFFIDIGNSISVISQTSTVLSPHQENRFLRSHQHQKSMNGDSTTSQEEERGVIKIAQMIDNLFKTKIAEQLRLNAKHNAFYNELIRNKDFRGKRFASWNSNGFGTEQATLFMKLQGRNQEEINRIVKLYGHFLKTGNVL*
>SG01705
MRVSGLLCAAVAFLLYDCAAATTNTLTDSTNKDTRSLRSVDAEREDREERGIERIRAKVKWLATKLADVPISPAKLKERRRKARLDKQMKELLLLHSGKQGTDFDEFLTKALKEDKYFDEIFQKWFTEGLVSGVSLKLKNLKTSQAEELYTKIDKKTKALGLEAAKNQETLKLMTTMV*
>SG01947
MKARCAFPFLLLVTTLSTVVNASQVVLQGAVDSQTPVVTLRASTANEEDRMISDLIGPAEEKVRLWQSQGLTGQEVFQASQVEKNVLETLKSPDMDALLLFFSKHTNGEKKLIEHFTKLYGDDVMALELVMLTHSENEKMRERATKLLDEQLEGWWDSGKSISDVFEALNLGQNSYNVLGSLRLQVLEKFIDLFNQRTSSHETLLDALITGFHGENYVMGLISSAKLRGRAKDKAFELETLLLAKWRHEQLHPGTLLSRLELDKSIECLEYPAIKTVLKYIAVFNQEHVTDPFTLTAYFADKFGPEAVAMALAMATKGTKTNTLIVAFQMEQFETWWKNGYSMNKVFRLLKIPDDFSAPGGQNVYALDDFIKFFNEKTSSHETLLNVLTKGFGGEDKVAVMIEKAQDDSRMKEIAKKLKRDLLEKWLNDEESVDQVLTLLKVEEDGSDGLLYWKLQMLNAFLALYNAKNRPENPLELRSVLRKSFGESGFALFLAKTRRSSSSSSQIATDYTKWLFERWMESHLDPTKARHEIFKDVNDDEIEDILRRYAKFYNKRQKQVLRFQDPRRS*
>SG02405
MRHIYILLIIMAILAATISASAVGSVENSKRLRGNDKDADNALHAKSKSKRRLRGGEANFQDEATSATEGTTNEPVFIEDKLIRTLSNPSVRREFYEDWYNSGYSVKLVKYGLKQSDNPELRKTYKKLAKGYAAFVKEKELEHPRSES*
>SG02900
MHDSAARGGTKVAPSEFELSEISSNHDSKKKSVQSHMAADDEGRLAGKNMFNPDKAMMALQDKHYANKLFLRWRRHKKTFDDVSNDDASNVLKTMELDEAVKSNLVTTFDINLKKNKELAITDEMLAKALQDSNFAVMFFKKLWLRDITSTTLLWTNHLDSEKALGVHSKYLNWLQLHHPGEGKSSILSAKQFHFEKSRAERAIGDSEFAAKLFKKWEQAGFDKDRAFAQMKNTGLGDDATHKLRVRYMDLLELPNPALRTIQNAANNLCALSYKDVAGAVAPQLSKPSSLAADLEREIEPPGVLCFDLCNTVVLLEQIGIQDDDSRVLFVDRFEKQPELSGNGSLANGEHGSSSELVAWLTGAFLYLEALQRKVTFSIESELLAEQLSAGLPLGWNLSVVLFVAACIFLYLTTGRVTVSGRAGQGSSIVAL*
>SG03261
MPMLFLLLAALALASDSRLPAATDARGGTKVAPSELELSEISSNHDSRKKSVQSRMTADDEERLAGKNMFNPDKVLMALQDKHYADELFLRWRRHKKTFDDVSNGIKNMELDETAKTNLLKKFEENLKASDDASNVLKTVELDEAVKPNLVTTFDENLKKNKELAITNEMLTKALQDSNFAARFFKKLWLHDITSTALLWTKHLDSEKALGVHSKYLNWLQLHHPGEGKSSILSAEQFLFEKSRAERAIADSEFAAKLFTKWEQAGFDKDRAFAQMKNTGLGDDATHKLRVRYAEWRGEPPPPPPPRKSWLRRILRFFQRLFRLRRKKE*
>SG04979
MDSEARTNEKSKASTSDASVSVEMLETVRKDKDLFRTKIEETLRRFNTKAVPTNEKQLDAFMKQHGGVDLMLPLLFWLAQGSEEYGRDNARKLLKVVMKSWQMKEVKFDDALKQLKLNEKGKQPLFTNLFDLRAEFLKAYIKRKRGEESSDDIFIETLVKAFGGNKHFADLLSQAKSNADYRERALVLESKFQSYLKSCNQSPYQNEIFNVLCQSNTEAILRDFQHSERPIEAFMDEYGGVQVMVPYLFPLARDCRNDRVQDTAGKLLMLLKQSWKDNDVTFDDAFNRLKLQAEGHDPLYANLFNAKATFLMAYIKFKSGEEASEDIFIATLIKAFPGEKQLSDLLTQAQSDETYRKQALALKTKFEKYLRRQKSSEQ*
>SG05174
MGFAKRDQLWTSSFFHLPALLKMSLNSLSNRRKPSPNLLFLIVLSIIACTSVNSAVSLPGELEHGLNTLNLPLKGVSYVRTPKHDATKDSISWLAARVATNLRFHRELIKPWLRLIFSSMTPERAFIYLKLDKEADKLLESPAFPVWVHFVRRKYPKSAGNRIIETLVSHHKDKGYFLAKLLVKGMNTPGQKEMASQILYDLCAYWKHNKFTTDEVFQLLKLNKYSDEQIIYDDLLHAWMDYVTRHDEDIFSKMAEFPFIKDIKSGDERQKALNELYHKAMRSDHASQYGLTIYLSLQHASSLSSIERLAVGMCDFTA*
>SG06817
MRQAFIFLTLVLAFATTSCLSVAADDTLSATNSTVGHSDGTSKDDGRQRVLRSVDAEERLAGANKFAEEKIRMAMSDTSYFKKLMERWGRHRVTVEEALAKVEPAQAYYPSAAEVYRGYAMGGKKMPKSDAAMKEKIKDTIDDVATFKDLTLSGYTPDDVLKIAGEDTALRQFHAKYRNWHRLHHPNPGELPAMTATHFLFERSRVERAMKDREFAFRLFAKWEKAGFGREKAFSEMEKFGLEKDAAARLRKLFSEWKPEPRKSWLRRFLDRVSLAKKKIADALGRLFTS*
>SG07466
MRLSSLLLLAELLSRSVSVSVETRWDSTTFSLTGHHDFSVTTKTGNRFLRTHQEERAGFSVKVVKLVTENIDAAAINQASLAEDSELEVMKLLCAKGIKPADVKKKLRIKELLREAKTRSQYEDHADFRFYMLYKNRYDNGELGPSNSRHR*
>SG10143
MRVLPLSLLAVTSLLGFHAVAIKIVPSTYPEINPLNTGNLVGSVSTGKRLLRANGRTEDGQRWKLLTDMLEKVEYDRALKPLIDQTKTLSQLNAYRHLHKNGVTPQALRQMLRIDEVQRTPGDWSSDVRWEIYNDFDKAFTDKKLHDDLTQKMAGPSGS*
>SG11039
MPVKSRTSTQQAYMKLLLVVAILICTDVAVADSTSELMEHRRLGGVFGTPLKWLGARTVVDTEVVDTEVVDKVVSFEDEWENAFRLQARQHLADSKKNTDSSLLTRELYRKVEWKILPQWKSTGETLSTIFEALYLNDMKTEEELYANPAFTTWMNFAFHLQQNEPVSSPQGAGYTLSEDAKRKAFISMLEVLQENMKEFKGLLKPQAKTKKGTNDLRSNKKLTELFQKWQDVYENQAPKHLPDTKTNTMSDTSANLYSKFLPALLSKIDSTSTIEEQVVVTLKVLRENRFPDAELVKMINAGFMDRRVTAWAWANHMESRLLRQWKSDGKTLHDLFTELKLNEAKTEMELYANPAFTTWIKFALFLQGESIYYLKKYQELAVCRSVLEVLEHTTGVEDLVTLRTKDTTSFEDLVTLRVRTEQGLQNPQKLKELYQKWLYVSTRQWFWRKIVNSEE*
>SG14785
MRLYTVVLLGAATFLSGGNLLLRSLKSSTTIDVPSHSVSHNSKATSSDRRFLRSNTDELDEERVVSLNAAPSLKTVFPRLQTGGNALHDDFVKLGLKKADKNLFKQPSFLSWATSVDYFNMKNPDKKISVVSILSAHIEDDVLAKMIEAARHLESTKTIANTLQTEQMTIWKRAGVSTDTLFEKLKLNDDAIDVLANPALQIWIRYANEFNPGAKTTLFDTLLKYHDEKTLSRLLIASKKVSTTAELANGLQKQLLQFWLSNSKSPEKVFKLLFLDEGLDNILTSPQLQTWINYATAFKTKWSDKPQVTLIEVLRANYSDEALSQMLVAAKETPNSKIMAKYLEGELLTKISRLDETIQHWLSNAESPTIAFKLLMLDVKLDNILTSPQLKAWIKYATAFKKKWSDKPQVTLIDVLRANYSDEALSQMLLTAKKQPGSQIMARYLEGELLTKWALDLKAPAYVKNMLGREARDKYLQKIRSMPSS*
>SG17541
MSHHFAYNPRLWPLQPLITIQFDVDLTPISLAMRYSTLLLTSSLALHGSDNRVGEAMAAATIGVNEPNQDHTSLEINNDIRSQRFLRSNDTTEDEERMYRIEAFFSTTTPEQIFETISAGRREASLSRNINHVLDTMNHNKMKLAREIYKKNDKVLVDKFIAKWGADAVATALLFEAKSRRNSKIEEMAEKLLIDLMKSWSKQAGDNYREVFNLLGLEGYSNAAHNFDWRLALLDEYIKYRSGGQPNDELLFETLLAGFGGVQNLAPFIARAKTYQRTEEIAKAFETRFIQHFVNRGETSDTFFQLLDLSRHGYSIFQQLEFKMLEQFLVLKGEPHAPENILEVLIRGFEGEGNLAFELSKGVAAGRRESKQYEKLLFQHLKDNGYLPSDPDGIFKDMESTPEVTSFKKRYQKWSRPPRGESSSV*
>SG18574
MPVKSRTSTQQAYMKLLLVVAILICTDVAVANSTSELMEHRRLGGAWTSLLKWFGARTVVDTEVVDTEVVDTEVVDTEVVDKVVSFEDEWENAFRLQARQHLADSKKNTDSSLLTKELAQKVEWRLLPQWNAKGNTLSELFKALHLKEMKTEEELYANPAFITWMNFAFHLHTPHGAGYNLDGNTRRKAFISMLEVLQENMKKLRGFKDVLKLRPSTEEGTNDLKNNKKLTELFQKWQAIYDNHAPKHLPDTKTNTMSDTSADLHKFLPDLLSKIDSTSTIKEQLDVTLKVLRENRFSDAELVKMINAGLMDRSLTTRMWANKMESRLLQLWKSDGKTLRNLFIELKLNEVKTEIELYANPAFTTWMNFAFQLQRDESTISEYGIVKYALDPYARRDAFQSMLVVLQEMENTKDFEGLLTLRAKTENGPIDLQNTLKLTELFDNWEHVSSRQWLWNEIVKP*
>SG18676
MRCSTLLLASSILLQVSAAVVKDPNQEDNTFLESKNDTRRQRFLKSHDTTENDERMFEWKSIRLSEKIRSLFSRKVQTPEQIFKEICERAQRYRADDKTDQVYNVFATLRTKKLEQAIVTFEKHDMNLAEKFIEEWGIETVADALNSARFSFGEEENNGLILEKNLMASWISKEADFVTVFGKKRSKEAEFATVFGERLKLNDRVMDLFLPVYDGNNELKAISETAKKKTSRL*
