# Supplementary material for: Genome analysis of the foxtail millet pathogen Sclerospora graminicola reveals the complex effector repertoire of graminicolous downy mildews
Source: BMC Genomics. 2017 Nov 22;18:897. doi: 10.1186/s12864-017-4296-z (PMC5700566; doi:10.1186/s12864-017-4296-z)
Supplement: Supplementary file 21 — Putative effector-like protein genes in Sclerospora graminicola and their expression during infection. (XLSX 46 kb) [file 12864_2017_4296_MOESM21_ESM.xlsx]

## Sheet: sheet1
Proteases
	cluster	Tribe	signal peptide	gene_ID	Expression levels (TPM)
					SPO	L16H	L1D	L2D	L3D
serine protease				SG01833	1.78419	46.8499	54.1773	77.1456	84.4667
				SG01934	19.6003	75.3822	94.8322	63.4494	71.4229
				SG02280	18.1408	6.59236	25.2321	45.2143	46.4297
				SG03549	34.378	69.9604	53.0146	48.8853	62.6223
				SG03727	0.664376	61.3837	35.5949	32.196	22.0264
				SG04933	27.5411	81.6769	56.7387	47.9254	45.3096
				SG04949	2.74971	12.0454	12.7661	18.4119	16.0903
				SG05211	91.9031	24.1084	30.6474	44.0552	39.6621
				SG05279	5.02021	6.16656	9.30853	8.21362	16.2363
				SG05370	13.1178	0	15.1978	31.0205	34.703
				SG05938	84.8332	14.7113	25.473	28.6966	29.793
				SG06313	5.48477	15.0829	42.1575	70.7592	85.3957
				SG06664	1.29417	3.35363	10.9292	13.1464	17.6323
				SG06973	5.64817	34.0967	47.0301	88.7761	97.6882
				SG06974	2.57119	13.9463	4.76701	9.43671	19.7893
		80	YES	SG07476	26.1375	86.9388	24.0491	64.3354	75.1109
				SG07502	2.30624	25.4875	29.4107	46.4678	43.2725
				SG07727	0.618863	0	0	0	0
				SG07735	39.2667	88.5998	84.7953	84.0678	94.2276
				SG07743	20.2504	45.809	34.9687	47.3843	69.0212
				SG07754	0.360304	8.90678	18.4571	34.8939	27.1221
				SG07763	1.76464	26.1998	33.4114	23.7602	67.7144
				SG07804	4.33277	8.16158	13.9735	26.6657	25.1898
				SG07917	0.583046	21.8669	20.4527	37.0138	29.9358
				SG08009	5.46508	11.2555	9.83742	20.4646	16.0243
				SG08394	237.988	7.47933	6.4436	25.8945	40.0802
				SG08429	0	0	0	7.31661	0
				SG08877	27.8799	12.1568	7.99761	23.8232	20.8736
				SG08990	0.191173	70.9512	63.2624	78.9979	87.6365
				SG09030	42.5878	1.39217	0	6.82069	3.28298
				SG09611	NA	NA	NA	NA	NA
				SG09789	0.939458	14.4603	4.22905	6.29844	10.4494
				SG10029	1.46468	0	0	0	0
				SG10521	1.08117	6.14071	19.5903	33.766	41.7663
				SG10595	12.1558	0	5.62283	14.8052	15.157
				SG10609	2.54456	29.2078	41.9273	41.894	66.8969
				SG10753	4.44042	0	10.4623	25.5071	39.5738
				SG11563	7.4624	16.1538	26.671	52.243	41.3361
				SG11618	1.89258	4.37026	11.6533	8.77038	8.10759
				SG11723	1.40942	0	7.70791	35.5147	43.3049
				SG11881	6.63155	0	0	14.7121	19.0389
	1	29	YES	SG12308	189.361	0	0	9.46893	14.3794
				SG12443	38.3299	19.4025	24.0153	23.3873	33.2005
				SG12984	1010.25	52.7988	145.651	333.78	372.314
				SG13748	0	0	0	0	0
				SG13755	132.484	39.2253	77.6395	100.516	104.944
				SG14219	23.4462	39.5539	46.0532	47.8019	51.1255
				SG15628	2.4152	5.37923	11.5842	30.7514	45.5376
				SG15717	5.61421	140.576	188.903	261.657	260.663
				SG15848	1.10902	46.2161	74.0555	61.1192	78.9328
				SG16848	2.73359	0	0	0	0
		29	YES	SG17507	6.96754	7.16416	1.46928	4.68043	10.7149
		80	YES	SG17578	56.5222	31.4081	10.9293	27.5114	18.0632
				SG17656	0	0	0	0	0
				SG17779	5.97459	38.1555	4.5587	0	14.7697
				SG18205	0.410045	12.2574	51.1169	67.2119	91.539
		553	YES	SG19322	244.046	5.74717	19.9362	30.9726	46.2217
aspartic protease				SG00274	1	0	2	3	0
				SG02248	23	27	13	23	29
				SG03302	0	10	2	7	29
				SG04223	7	19	6	13	4
				SG06700	0	0	0	0	0
				SG06796	20	0	5	31	12
				SG07583	21	34	40	43	47
				SG09676	5	0	3	0	2
				SG09708	55	18	13	26	24
				SG13309	70	32	14	18	20
				SG13343	54	10	8	14	21
				SG13350	136	76	53	63	66
				SG13861	32	59	52	51	86
		79	YES	SG14734	34	5	5	18	25
				SG15961	7	0	9	5	11
				SG16344	1	40	67	113	102
				SG17340	56	6	3	6	12
cysteine protease				SG00585	0	0	0	0	0
				SG00821	6	6	0	1	1
				SG00825	0	0	0	0	0
				SG01510	8	14	23	19	22
	3	9	YES	SG02645	1	90	241	247	280
				SG03234	0	0	0	0	0
		155	YES	SG03835	8	23	31	40	44
		9	YES	SG04401	16	23	58	76	95
		9	YES	SG08764	1	0	1	18	16
				SG10442	1	0	0	8	0
				SG10596	0	0	0	0	0
	2	200	YES	SG11059	1	46	40	130	138
		9	YES	SG11346	1	55	19	6	9
				SG11915	34	0	1	7	7
				SG13037	164	131	226	323	298
				SG13172	7	39	30	66	71
				SG13639	1	23	23	42	49
				SG13721	11	2	1	6	9
				SG13869	22	33	107	172	214
				SG14050	4	7	9	11	10
				SG14104	0	0	0	0	0
				SG16640	8	2	0	2	12
				SG17426	19	10	30	23	36
				SG17960	0	0	1	1	9
metalloprotease				SG00357	5	30	31	19	29
				SG00753	0	27	34	48	46
				SG00913	23	51	46	71	44
				SG00925	0	0	0	2	0
				SG00941	0	0	0	8	3
				SG00990	1	0	0	0	0
		832	YES	SG00991	0	0	0	0	0
				SG01182	0	0	0	0	0
				SG01636	15	17	20	26	24
				SG01820	0	0	0	0	0
				SG02802	0	0	0	0	0
				SG02958	63	91	75	61	64
				SG03588	NA	NA	NA	NA	NA
				SG04071	4	0	0	0	1
				SG04085	22	16	11	17	17
				SG04266	65	90	88	110	104
				SG04608	24	236	245	275	287
				SG05953	2	10	20	25	22
				SG06388	1	3	8	11	6
				SG06470	0	0	0	0	0
				SG06782	0	0	0	0	0
		80	YES	SG07476	26	87	24	64	75
				SG07806	1	0	7	8	2
				SG08138	2	23	15	14	18
				SG08237	2	0	0	0	0
		854	YES	SG08668	19	297	276	205	234
				SG08696	3	51	24	54	61
				SG08831	3	0	0	17	5
				SG08855	1	0	0	0	1
				SG08981	0	3	5	0	2
				SG09225	0	20	15	37	24
				SG10464	35	2	6	29	25
				SG10610	0	0	0	0	0
				SG10787	72	0	2	7	9
		127	YES	SG11610	7	3	14	45	43
				SG11883	49	489	494	394	353
				SG12089	0	0	0	0	0
				SG12388	0	0	0	0	2
				SG12935	11	47	36	49	66
				SG13402	125	8	7	15	21
				SG14142	0	0	0	0	0
				SG14557	30	32	55	85	93
				SG15096	12	51	56	60	53
				SG15568	18	11	38	65	55
				SG16151	3	33	43	51	38
				SG16642	0	0	1	0	0
				SG17158	3	6	6	8	9
				SG17230	0	0	0	0	0
				SG17473	41	165	118	124	122
		80	YES	SG17578	57	31	11	28	18
				SG18295	49	30	24	35	48
				SG18532	6	139	80	98	98
				SG18621	8	20	25	27	25
				SG18702	2	5	21	51	66
Protease inhibitors
	cluster	Tribe	signal peptide	gene_ID	Expression levels (TPM)
					SPO	L16H	L1D	L2D	L3D
Kazal-like serine protease inhibitor				SG02363	124.988	0	1.10773	12.0983	15.9538
		18	YES	SG02442	57.6902	26.8985	208.668	249.788	271.78
		317	YES	SG02985	52.8417	177.358	237.804	337.981	259.097
	1	18	YES	SG03667	54.5394	0	0	0	0.818225
		18	YES	SG10415	5.44245	0	48.594	142.457	201.559
		18	YES	SG11608	1795.65	147.629	25.8389	52.9166	155.347
		156	YES	SG11635	159.959	192.985	38.6563	77.1232	61.4305
		156	YES	SG11642	147.541	77.9447	71.3518	88.9224	124.138
		18	YES	SG14414	9.01271	0	8.14393	3.0886	2.85149
		125	YES	SG19243	1.79849	254.036	192.976	139.872	131.596
cystatin-like cysteine protease inhibitor		46	YES	SG18262	5574.14	298.886	430.599	624.542	857.221
Cell wall degrading enzymes
	cluster	Tribe	signal peptide	gene_ID	Expression levels (TPM)
					SPO	L16H	L1D	L2D	L3D
cutinase		57	YES	SG13025	0.294627	0	0	71.19	101.284
		57	YES	SG13653	1.1587	0	26.5146	60.5985	78.2312
pectate lyase				SG02735	33	0	0	0	5
		11	YES	SG04920	0	5	3	1	4
		11	YES	SG04922	0	4	1	5	2
		13	YES	SG04926	0	0	0	0	0
		13	YES	SG12286	0	0	0	2	0
		13	YES	SG13616	121	107	98	195	212
				SG15545	67	68	67	66	52
				SG16738	3	64	41	37	37
pectin lyase				SG02735	33	0	0	0	5
		11	YES	SG04920	0	5	3	1	4
		11	YES	SG04922	0	4	1	5	2
		13	YES	SG04926	0	0	0	0	0
		34	YES	SG08424	1	0	0	0	0
	4	34	YES	SG08426	0	148	146	29	13
				SG09949	1	3	2	4	7
		13	YES	SG12286	0	0	0	2	0
		13	YES	SG13616	121	107	98	195	212
				SG15545	67	68	67	66	52
				SG16738	3	64	41	37	37
CAP domain
	cluster	Tribe	signal peptide	gene_ID	Expression levels (TPM)
					SPO	L16H	L1D	L2D	L3D
		530	YES	SG00743	23	238	172	187	200
		7	YES	SG00752	1	0	5	0	1
				SG00792	2	0	0	0	1
		7	YES	SG00906	13	190	70	118	84
		7	YES	SG01067	3	59	75	86	77
				SG01896	56	120	87	256	307
				SG03543	13	21	13	32	31
				SG03544	10	46	40	44	44
	1	7	YES	SG04656	4896	3	0	98	114
		7	YES	SG08658	7	46	38	23	21
				SG08659	16	0	0	8	30
	1	7	YES	SG08661	38	0	1	0	6
		7	YES	SG08663	0	110	115	99	70
				SG09157	0	0	0	0	0
		7	YES	SG11094	7	0	1	2	4
				SG11770	21	41	59	76	55
		7	YES	SG11898	15	0	3	58	136
		7	YES	SG13435	15	74	63	97	88
				SG15371	0	0	0	0	0
		7	YES	SG17864	23	12	9	20	70
Elicitin-like
	cluster	Tribe	signal peptide	gene_ID	Expression levels (TPM)
					SPO	L16H	L1D	L2D	L3D
				SG01486	4	23	17	39	35
		47	YES	SG02061	1	30	20	13	16
		374	YES	SG02335	42	114	215	220	191
				SG03149	54	2485	1970	1335	1038
				SG03170	2100	0	2	0	60
				SG04516	19236	51	10	202	346
		105	YES	SG04641	47	33	3	4	59
		105	YES	SG05434	0	0	0	7	32
		105	YES	SG06688	4	41	0	4	14
		94	YES	SG07597	29	1835	1467	1019	757
				SG09054	18	239	192	458	498
		105	YES	SG13555	5	0	2	6	6
				SG15187	75	8	3	14	23
				SG15188	NA	NA	NA	NA	NA
		27	YES	SG16298	15	1619	1400	1396	1242
		250	YES	SG17339	4	0	0	0	0
		27	YES	SG19337	9	969	1042	604	444
