# Supplementary material for: Genome analysis of the foxtail millet pathogen Sclerospora graminicola reveals the complex effector repertoire of graminicolous downy mildews
Source: BMC Genomics. 2017 Nov 22;18:897. doi: 10.1186/s12864-017-4296-z (PMC5700566; doi:10.1186/s12864-017-4296-z)
Supplement: Supplementary file 22 — Primers sequences for qRT-PCR. (XLSX 56 kb) [file 12864_2017_4296_MOESM22_ESM.xlsx]

## Sheet: Sheet2
gene ID	forward (5'-3')	reverse (5'-3')
SG05345	ACGAAGAGCTTGACACGTTG	GGCATCCGCTTCTTGTTTTG
SG04656	AACGTTGCTGCTGGTCAAAC	TGTTGAAGGCGAATGCAGTC
SG14551	ATTGCAAACGCATCCGAGTG	TCGACACCGCAAATTGCTTC
SG10532	TGCCGACGCGTATTTGTTTC	ATCGGGTGTTTGTTGCGTTG
SG05435	TCAAGGAAACGTGAGATCGC	TTCCACTCTCTCCCGCATTTC
SG12647	ATTCGACCGACAAGCACAAC	AACGATCTTTGCGGCATCAC
SG06391	AAAACCAATCCCGGAAAGCC	TGATCTTTGCATCGCCATCG
SG05755	AAGCGTCCGCCATCAATTTC	TTTTTGAGACCCGCACTGAC
SG05109	TCGCCTCTGCTTTTACAACG	AGCATGTGACACTTGTGACG
